# Supplementary material for: A Chromosome-Level Genome of the Camphor Tree and the Underlying Genetic and Climatic Factors for Its Top-Geoherbalism
Source: Front Plant Sci. 2022 Apr 21;13:827890. doi: 10.3389/fpls.2022.827890 (PMC9112071; doi:10.3389/fpls.2022.827890)
Supplement: Supplementary file 2 [file Table_1.XLSX]

## Sheet: Table S1
Table S1. The statistics for contig-level assembly of C. camphora.
	Haplotype A	Haplotype B
Total (bp)	768965406	752048617
Count	1686	1137
Maximum (bp)	12405537	13242763
Minimum (bp)	19504	19861
Average (bp)	456089	661432
Median (bp)	56300	117282
N10 (bp)	6207719	7222579
N20 (bp)	4013223	5302162
N30 (bp)	3119461	3389930
N40 (bp)	2528630	2761974
N50 (bp)	2005407	2254638
N60 (bp)	1591479	1859852
N70 (bp)	1159045	1381459
N80 (bp)	748243	839705
N90 (bp)	288769	393460
L10	8	8
L20	24	20
L30	47	38
L40	74	63
L50	108	93
L60	152	130
L70	209	176
L80	291	246
L90	448	371

## Sheet: Table S2
Table S2. BUSCO statistics for contig-level assembly of C. camphora.
	Haplotype A	Haplotype B
Complete BUSCOs (%)	94.1	96
Complete BUSCOs (C)	400	408
Complete and single-copy BUSCOs (%)	90.8	92.2
Complete and single-copy BUSCOs (S)	386	392
Complete and duplicated BUSCOs (%)	3.3	3.8
Complete and duplicated BUSCOs (D)	14	16
Fragmented BUSCOs (%)	2.8	2.1
Fragmented BUSCOs (F)	12	9
Missing BUSCOs (%)	3.1	1.9
Missing BUSCOs (M)	13	8
Total BUSCO groups searched	425	425

## Sheet: Table S3
Table S3. The statistics for chromosome-level assembly of C. camphora.
	Haplotype A	Haplotype B
Total (bp)	755406406	752334117
Count	1037	739
Maximum (bp)	84544017	84899121
Minimum (bp)	1000	1000
Average (bp)	728454	1.01804e+06
Median (bp)	39433	53048
N10 (bp)	84544017	84899121
N20 (bp)	82791500	82269000
N30 (bp)	78395612	78610500
N40 (bp)	68375279	66412684
N50 (bp)	64342663	52330873
N60 (bp)	51161388	51503051
N70 (bp)	50032000	51501694
N80 (bp)	44724000	43546191
N90 (bp)	36355112	37221000
L10	1	1
L20	2	2
L30	3	3
L40	4	4
L50	5	6
L60	7	7
L70	8	8
L80	10	10
L90	12	12

## Sheet: Table S4
Table S4. BUSCO statistics for chromosome-level assembly of C. camphora.
	Haplotype A	Haplotype B
Complete BUSCOs (%)	96.2	97.4
Complete BUSCOs (C)	409	414
Complete and single-copy BUSCOs (%)	92.7	94.1
Complete and single-copy BUSCOs (S)	394	400
Complete and duplicated BUSCOs (%)	3.5	3.3
Complete and duplicated BUSCOs (D)	15	14
Fragmented BUSCOs (%)	1.9	0.7
Fragmented BUSCOs (F)	8	3
Missing BUSCOs (%)	1.9	1.9
Missing BUSCOs (M)	8	8
Total BUSCO groups searched	425	425

## Sheet: Table S5
Table S5. The lengths statistics of the chromosomes in C. camphora.
chr_ID	Length (bp)	GC Content (%)
chr01	84544017	38.16
chr02	82791500	38.33
chr03	78395612	38.13
chr04	68375279	38.53
chr05	64342663	38.04
chr06	52222500	38.49
chr07	51161388	38.76
chr08	50032000	38.23
chr09	45448934	38.08
chr10	44724000	38.25
chr11	39420888	37.99
chr12	36355112	38.53

## Sheet: Table S6
Table S6. The statistics of TE annotation for the two haplotype genomes of C. camphora.
	Haplotype A			Haplotype B
Total Sequences	1037			739
Total Length (bp)	755095406			752048617
Class	Count	Length (bp)	Percentage (%)	Count	Length (bp)	Percentage (%)
LTR
Copia	85217	58071690	0.0769	124127	63652487	0.0846
Gypsy	121292	116445033	0.1542	119830	120866164	0.1607
unknown	67464	36454953	0.0483	74684	40635521	0.054
TIR
CACTA	61611	19662911	0.026	47618	14131669	0.0188
Mutator	125033	48222135	0.0639	108482	33476763	0.0445
PIF_Harbinger	57085	15399848	0.0204	61095	16442611	0.0219
Tc1_Mariner	3674	1012236	0.0013	4101	1275545	0.0017
hAT	56611	21806873	0.0289	54931	21234571	0.0282
nonTIR
helitron	158087	44302265	0.0587	126412	36517509	0.0486
Total interspersed repeats	736074	361377944	0.4786	721280	348232840	0.463

## Sheet: Table S7
Table S7. The results of GO enrichment analysis for WGD duplicate genes in C. camphora genome.
ID	Description	GeneRatio	BgRatio	pvalue	p.adjust	qvalue	geneID	Count	Term	Ontology
GO:0005840	GO:0005840	277/4294	455/11592	6.53394e-26	2.10393e-22	1.8467e-22	Cc01G0199/Cc01G0242/Cc01G0466/Cc01G0525/Cc01G0897/Cc01G0907/Cc01G1129/Cc01G1415/Cc01G1417/Cc01G1508/Cc01G1522/Cc01G1982/Cc01G2016/Cc01G2057/Cc02G0051/Cc02G0459/Cc02G0508/Cc02G0842/Cc02G0843/Cc02G1119/Cc02G1154/Cc02G1165/Cc02G1216/Cc02G1546/Cc02G1582/Cc02G1613/Cc02G2093/Cc03G0270/Cc03G0313/Cc03G0356/Cc03G0398/Cc03G0447/Cc03G0588/Cc03G1510/Cc03G1591/Cc03G1756/Cc03G1969/Cc03G2412/Cc03G2423/Cc04G0344…	277	ribosome	CC
GO:0044391	GO:0044391	222/4294	350/11592	2.86169e-24	4.60732e-21	4.04402e-21	Cc01G0242/Cc01G0466/Cc01G0525/Cc01G0907/Cc01G1129/Cc01G1417/Cc01G1508/Cc01G1522/Cc01G2016/Cc01G2057/Cc02G0051/Cc02G0459/Cc02G0508/Cc02G0842/Cc02G1119/Cc02G1154/Cc02G1216/Cc02G1546/Cc02G1582/Cc02G1613/Cc02G2093/Cc03G0270/Cc03G0313/Cc03G0398/Cc03G0447/Cc03G0588/Cc03G1510/Cc03G1591/Cc03G1756/Cc03G1969/Cc03G2412/Cc04G0597/Cc04G0951/Cc04G0970/Cc04G0985/Cc04G1089/Cc04G1261/Cc04G1498/Cc04G1548/Cc05G0122…	222	ribosomal subunit	CC
GO:0003735	GO:0003735	237/4294	387/11592	8.76895e-23	9.412e-20	8.26127e-20	Cc01G0199/Cc01G0242/Cc01G0466/Cc01G0525/Cc01G0907/Cc01G1129/Cc01G1417/Cc01G1508/Cc01G1522/Cc01G1982/Cc01G2016/Cc01G2057/Cc02G0051/Cc02G0459/Cc02G0508/Cc02G0842/Cc02G1119/Cc02G1154/Cc02G1216/Cc02G1546/Cc02G1582/Cc02G1613/Cc02G2093/Cc03G0270/Cc03G0313/Cc03G0398/Cc03G0447/Cc03G0588/Cc03G1510/Cc03G1591/Cc03G1756/Cc03G1969/Cc03G2412/Cc03G2423/Cc04G0597/Cc04G0951/Cc04G0970/Cc04G0985/Cc04G1089/Cc04G1498…	237	structural constituent of ribosome	MF
GO:0015935	GO:0015935	152/4294	220/11592	2.23261e-22	1.79725e-19	1.57752e-19	Cc01G0466/Cc01G0525/Cc02G0459/Cc02G1119/Cc02G1546/Cc02G1582/Cc03G0270/Cc03G0313/Cc03G0447/Cc03G0588/Cc03G1591/Cc03G2412/Cc04G0970/Cc04G1498/Cc05G1024/Cc05G1125/Cc05G1126/Cc05G1197/Cc05G1334/Cc05G1715/Cc05G2124/Cc07G0671/Cc07G0920/Cc08G0184/Cc08G0197/Cc08G0222/Cc08G0271/Cc08G1001/Cc09G0255/Cc09G0288/Cc09G0338/Cc09G0436/Cc11G0454/Cc11G0996/Cc11G1124/CcScaf0258/CcScaf0260/CcScaf0262/CcScaf0264/CcSca…	152	small ribosomal subunit	CC
GO:0022626	GO:0022626	167/4294	261/11592	4.32087e-19	2.78264e-16	2.44243e-16	Cc01G0199/Cc01G0242/Cc01G0466/Cc01G0525/Cc01G0897/Cc01G0907/Cc01G1129/Cc01G1415/Cc01G1417/Cc01G1508/Cc01G1522/Cc01G1982/Cc01G2016/Cc01G2057/Cc02G0051/Cc02G0459/Cc02G0508/Cc02G0842/Cc02G0843/Cc02G1119/Cc02G1154/Cc02G1165/Cc02G1216/Cc02G1546/Cc02G1582/Cc02G1613/Cc02G2093/Cc03G0270/Cc03G0313/Cc03G0398/Cc03G0447/Cc03G0588/Cc03G1510/Cc03G1591/Cc03G1756/Cc03G1969/Cc03G2423/Cc04G0344/Cc04G0597/Cc04G0951…	167	cytosolic ribosome	CC
GO:0044445	GO:0044445	177/4294	287/11592	9.77793e-18	5.24749e-15	4.60592e-15	Cc01G0199/Cc01G0242/Cc01G0466/Cc01G0525/Cc01G0897/Cc01G0907/Cc01G1034/Cc01G1129/Cc01G1415/Cc01G1417/Cc01G1508/Cc01G1522/Cc01G1982/Cc01G2016/Cc01G2057/Cc02G0051/Cc02G0459/Cc02G0508/Cc02G0842/Cc02G0843/Cc02G1075/Cc02G1119/Cc02G1154/Cc02G1165/Cc02G1216/Cc02G1546/Cc02G1582/Cc02G1613/Cc02G1644/Cc02G2093/Cc03G0270/Cc03G0313/Cc03G0398/Cc03G0447/Cc03G0588/Cc03G1510/Cc03G1551/Cc03G1591/Cc03G1756/Cc03G1969…	177	cytosolic part	CC
GO:0005198	GO:0005198	244/4294	442/11592	2.0231e-15	9.30624e-13	8.16844e-13	Cc01G0199/Cc01G0242/Cc01G0466/Cc01G0525/Cc01G0907/Cc01G1129/Cc01G1417/Cc01G1508/Cc01G1522/Cc01G1982/Cc01G2016/Cc01G2057/Cc02G0051/Cc02G0459/Cc02G0508/Cc02G0611/Cc02G0842/Cc02G1119/Cc02G1154/Cc02G1216/Cc02G1546/Cc02G1582/Cc02G1613/Cc02G2093/Cc03G0270/Cc03G0313/Cc03G0398/Cc03G0447/Cc03G0588/Cc03G0646/Cc03G1510/Cc03G1591/Cc03G1756/Cc03G1969/Cc03G2412/Cc03G2423/Cc04G0597/Cc04G0951/Cc04G0970/Cc04G0985…	244	structural molecule activity	MF
GO:0015979	GO:0015979	145/4294	233/11592	3.13216e-15	1.26069e-12	1.10656e-12	Cc02G0229/Cc02G1866/Cc02G2145/Cc03G1535/Cc04G1023/Cc04G1530/Cc05G0225/Cc05G1257/Cc05G1670/Cc06G0701/Cc08G0179/Cc08G1139/Cc09G0243/Cc09G0245/Cc10G0700/Cc10G0940/Cc11G0649/CcScaf0281/CcScaf0283/CcScaf0292/CcScaf0294/CcScaf0350/CcScaf0359/CcScaf0361/CcScaf0481/CcScaf0489/CcScaf0491/CcScaf0519/CcScaf0529/CcScaf0563/CcScaf0607/CcScaf0608/CcScaf0609/CcScaf0610/CcScaf0612/CcScaf0673/CcScaf0680/CcScaf072…	145	photosynthesis	BP
GO:0022627	GO:0022627	69/4294	93/11592	2.85493e-13	1.02143e-10	8.96547e-11	Cc01G0466/Cc01G0525/Cc02G0459/Cc02G1119/Cc02G1546/Cc02G1582/Cc03G0270/Cc03G0313/Cc03G0447/Cc03G0588/Cc03G1591/Cc04G0970/Cc04G1498/Cc05G1024/Cc05G1125/Cc05G1126/Cc05G1197/Cc05G1715/Cc05G2124/Cc07G0671/Cc07G0920/Cc08G0184/Cc08G0197/Cc08G0222/Cc08G0271/Cc08G1001/Cc09G0255/Cc09G0288/Cc09G0338/Cc09G0436/Cc11G0454/Cc11G0996/Cc11G1124/CcScaf0258/CcScaf0260/CcScaf0262/CcScaf0273/CcScaf0302/CcScaf0315/CcS…	69	cytosolic small ribosomal subunit	CC
GO:0003959	GO:0003959	62/4294	81/11592	4.20202e-13	1.35305e-10	1.18762e-10	CcScaf0607/CcScaf0609/CcScaf0611/CcScaf0753/CcScaf0755/CcScaf0757/CcScaf0957/CcScaf1201/CcScaf1202/CcScaf1203/CcScaf1205/CcScaf1280/CcScaf1281/CcScaf1283/CcScaf1293/CcScaf1295/CcScaf1297/CcScaf1308/CcScaf1310/CcScaf1312/CcScaf1347/CcScaf1349/CcScaf1351/CcScaf1362/CcScaf1364/CcScaf1366/CcScaf1427/CcScaf1429/CcScaf1431/CcScaf1446/CcScaf1448/CcScaf1450/CcScaf1464/CcScaf1466/CcScaf1473/CcScaf1475/CcS…	62	NADPH dehydrogenase activity	MF
GO:0009547	GO:0009547	46/4294	57/11592	1.69827e-11	4.97131e-09	4.36351e-09	Cc02G1119/Cc04G1261/Cc05G1876/Cc08G0693/CcScaf0261/CcScaf0286/CcScaf0289/CcScaf0313/CcScaf0355/CcScaf0377/CcScaf0486/CcScaf0526/CcScaf0582/CcScaf0606/CcScaf0660/CcScaf0676/CcScaf0708/CcScaf0723/CcScaf0752/CcScaf0782/CcScaf0806/CcScaf0845/CcScaf0938/CcScaf1062/CcScaf1079/CcScaf1100/CcScaf1162/CcScaf1200/CcScaf1284/CcScaf1298/CcScaf1307/CcScaf1352/CcScaf1367/CcScaf1426/CcScaf1451/CcScaf1472/CcScaf1…	46	plastid ribosome	CC
GO:0044769	GO:0044769	50/4294	66/11592	1.53849e-10	4.12827e-08	3.62354e-08	Cc04G0611/Cc04G1400/Cc05G0316/Cc05G0340/Cc05G1330/Cc05G2050/Cc12G0400/Cc12G0444/CcScaf0510/CcScaf0590/CcScaf0591/CcScaf1556/CcScaf1557/CcScaf1695/CcScaf1696/CcScaf1731/CcScaf1732/CcScaf1800/CcScaf1801/CcScaf1859/CcScaf1860/CcScaf1907/CcScaf1908/CcScaf1918/CcScaf1919/CcScaf1930/CcScaf1931/CcScaf2009/CcScaf2010/CcScaf2158/CcScaf2159/CcScaf2177/CcScaf2178/CcScaf2251/CcScaf2347/CcScaf2348/CcScaf2383/…	50	ATPase activity, coupled to transmembrane movement of ions, rotational mechanism	MF
GO:0046933	GO:0046933	44/4294	56/11592	2.44489e-10	6.05581e-08	5.31542e-08	Cc05G0316/Cc12G0444/CcScaf0510/CcScaf0590/CcScaf0591/CcScaf1556/CcScaf1557/CcScaf1695/CcScaf1696/CcScaf1731/CcScaf1732/CcScaf1800/CcScaf1801/CcScaf1859/CcScaf1860/CcScaf1907/CcScaf1908/CcScaf1918/CcScaf1919/CcScaf1930/CcScaf1931/CcScaf2009/CcScaf2010/CcScaf2158/CcScaf2159/CcScaf2177/CcScaf2178/CcScaf2251/CcScaf2347/CcScaf2348/CcScaf2383/CcScaf2384/CcScaf2497/CcScaf2498/CcScaf2510/CcScaf2511/CcSca…	44	proton-transporting ATP synthase activity, rotational mechanism	MF
GO:0000314	GO:0000314	61/4294	89/11592	1.44763e-09	3.32955e-07	2.92247e-07	Cc03G2412/Cc05G1334/CcScaf0258/CcScaf0264/CcScaf0286/CcScaf0289/CcScaf0312/CcScaf0316/CcScaf0355/CcScaf0486/CcScaf0512/CcScaf0526/CcScaf0589/CcScaf0606/CcScaf0662/CcScaf0676/CcScaf0705/CcScaf0723/CcScaf0746/CcScaf0752/CcScaf0782/CcScaf0806/CcScaf0845/CcScaf0942/CcScaf1062/CcScaf1080/CcScaf1100/CcScaf1162/CcScaf1200/CcScaf1284/CcScaf1298/CcScaf1307/CcScaf1352/CcScaf1367/CcScaf1426/CcScaf1451/CcSca…	61	organellar small ribosomal subunit	CC
GO:0016651	GO:0016651	111/4294	191/11592	2.06696e-09	4.00283e-07	3.51344e-07	Cc01G0297/Cc01G1160/Cc02G0020/Cc02G0201/Cc02G0965/Cc03G2336/Cc04G0020/Cc04G0503/Cc04G0809/Cc04G1748/Cc05G0256/Cc05G1380/Cc06G0942/Cc10G0992/Cc12G0509/CcScaf0352/CcScaf0483/CcScaf0521/CcScaf0607/CcScaf0608/CcScaf0609/CcScaf0611/CcScaf0678/CcScaf0753/CcScaf0754/CcScaf0755/CcScaf0757/CcScaf0783/CcScaf0809/CcScaf0842/CcScaf0957/CcScaf1064/CcScaf1103/CcScaf1159/CcScaf1201/CcScaf1202/CcScaf1203/CcScaf1…	111	oxidoreductase activity, acting on NAD(P)H	MF
GO:0001067	GO:0001067	166/4294	311/11592	2.1133e-09	4.00283e-07	3.51344e-07	Cc01G0171/Cc01G0233/Cc01G0266/Cc01G0368/Cc01G0369/Cc01G0507/Cc01G0628/Cc01G0872/Cc01G1119/Cc01G1163/Cc01G1305/Cc01G1359/Cc01G1368/Cc01G1383/Cc01G1398/Cc01G1415/Cc01G1938/Cc01G1969/Cc01G1976/Cc01G2011/Cc01G2047/Cc01G2125/Cc01G2189/Cc01G2220/Cc02G0026/Cc02G0048/Cc02G0169/Cc02G0408/Cc02G0578/Cc02G0827/Cc02G0843/Cc02G0868/Cc02G0874/Cc02G0895/Cc02G0958/Cc02G1207/Cc02G1375/Cc02G1702/Cc02G1714/Cc02G1811…	166	regulatory region nucleic acid binding	MF
GO:0044212	GO:0044212	166/4294	311/11592	2.1133e-09	4.00283e-07	3.51344e-07	Cc01G0171/Cc01G0233/Cc01G0266/Cc01G0368/Cc01G0369/Cc01G0507/Cc01G0628/Cc01G0872/Cc01G1119/Cc01G1163/Cc01G1305/Cc01G1359/Cc01G1368/Cc01G1383/Cc01G1398/Cc01G1415/Cc01G1938/Cc01G1969/Cc01G1976/Cc01G2011/Cc01G2047/Cc01G2125/Cc01G2189/Cc01G2220/Cc02G0026/Cc02G0048/Cc02G0169/Cc02G0408/Cc02G0578/Cc02G0827/Cc02G0843/Cc02G0868/Cc02G0874/Cc02G0895/Cc02G0958/Cc02G1207/Cc02G1375/Cc02G1702/Cc02G1714/Cc02G1811…	166	transcription regulatory region DNA binding	MF
GO:0016469	GO:0016469	56/4294	81/11592	4.14024e-09	7.40644e-07	6.50091e-07	Cc01G2126/Cc02G1648/Cc04G1310/Cc04G1400/Cc05G0316/Cc05G0340/Cc05G1187/Cc05G1845/Cc05G2050/Cc08G0866/Cc12G0400/Cc12G0444/CcScaf0510/CcScaf0590/CcScaf0591/CcScaf1556/CcScaf1557/CcScaf1695/CcScaf1696/CcScaf1731/CcScaf1732/CcScaf1800/CcScaf1801/CcScaf1859/CcScaf1860/CcScaf1907/CcScaf1908/CcScaf1918/CcScaf1919/CcScaf1930/CcScaf1931/CcScaf1992/CcScaf2009/CcScaf2010/CcScaf2063/CcScaf2158/CcScaf2159/CcSc…	56	proton-transporting two-sector ATPase complex	CC
GO:0035556	GO:0035556	178/4294	344/11592	1.22933e-08	2.0834e-06	1.82868e-06	Cc01G0160/Cc01G0381/Cc01G0613/Cc01G0616/Cc01G0702/Cc01G0834/Cc01G1005/Cc01G1065/Cc01G1080/Cc01G1093/Cc01G1094/Cc01G1104/Cc01G1163/Cc01G1345/Cc01G1502/Cc01G1741/Cc01G1802/Cc01G1975/Cc01G2134/Cc02G0130/Cc02G0163/Cc02G0194/Cc02G0385/Cc02G0444/Cc02G0449/Cc02G0753/Cc02G0754/Cc02G0882/Cc02G0914/Cc02G0958/Cc02G1005/Cc02G1032/Cc02G1039/Cc02G1104/Cc02G1474/Cc02G1685/Cc02G1757/Cc02G1817/Cc02G1820/Cc02G1904…	178	intracellular signal transduction	BP
GO:0071495	GO:0071495	239/4294	486/11592	1.64122e-08	2.64237e-06	2.3193e-06	Cc01G0049/Cc01G0160/Cc01G0199/Cc01G0218/Cc01G0333/Cc01G0558/Cc01G0572/Cc01G0613/Cc01G0684/Cc01G0688/Cc01G0834/Cc01G1005/Cc01G1016/Cc01G1065/Cc01G1080/Cc01G1092/Cc01G1093/Cc01G1094/Cc01G1119/Cc01G1163/Cc01G1345/Cc01G1415/Cc01G1721/Cc01G1802/Cc01G1907/Cc01G1975/Cc01G1982/Cc01G1993/Cc01G2046/Cc01G2089/Cc01G2222/Cc02G0071/Cc02G0130/Cc02G0163/Cc02G0169/Cc02G0194/Cc02G0390/Cc02G0449/Cc02G0481/Cc02G0753…	239	cellular response to endogenous stimulus	BP
GO:0045259	GO:0045259	50/4294	72/11592	2.22881e-08	3.4175e-06	2.99967e-06	Cc01G2126/Cc02G1648/Cc04G1310/Cc05G1187/Cc05G1845/Cc08G0866/CcScaf0510/CcScaf0590/CcScaf0591/CcScaf1556/CcScaf1557/CcScaf1695/CcScaf1696/CcScaf1731/CcScaf1732/CcScaf1800/CcScaf1801/CcScaf1859/CcScaf1860/CcScaf1907/CcScaf1908/CcScaf1918/CcScaf1919/CcScaf1930/CcScaf1931/CcScaf1992/CcScaf2009/CcScaf2010/CcScaf2063/CcScaf2158/CcScaf2159/CcScaf2177/CcScaf2178/CcScaf2251/CcScaf2347/CcScaf2348/CcScaf238…	50	proton-transporting ATP synthase complex	CC
GO:0009736	GO:0009736	39/4294	52/11592	2.68494e-08	3.92978e-06	3.44932e-06	Cc01G0160/Cc01G1005/Cc01G1065/Cc01G1345/Cc01G1415/Cc01G1975/Cc02G0163/Cc02G0194/Cc02G0843/Cc02G0882/Cc02G1039/Cc02G1104/Cc03G0185/Cc03G0826/Cc03G1382/Cc03G1519/Cc03G2207/Cc03G2304/Cc04G0362/Cc04G0898/Cc04G1126/Cc04G1356/Cc04G1491/Cc05G0436/Cc05G0893/Cc05G1241/Cc05G1691/Cc05G1799/Cc05G2002/Cc05G2166/Cc06G0981/Cc06G1153/Cc07G0497/Cc07G0662/Cc07G0984/Cc10G1013/Cc10G1050/Cc11G1080/Cc12G0261	39	cytokinin-activated signaling pathway	BP
GO:0033177	GO:0033177	46/4294	65/11592	3.2342e-08	4.43065e-06	3.88895e-06	Cc04G1400/Cc05G2050/CcScaf0510/CcScaf0590/CcScaf0591/CcScaf1556/CcScaf1557/CcScaf1695/CcScaf1696/CcScaf1731/CcScaf1732/CcScaf1800/CcScaf1801/CcScaf1859/CcScaf1860/CcScaf1907/CcScaf1908/CcScaf1918/CcScaf1919/CcScaf1930/CcScaf1931/CcScaf1992/CcScaf2009/CcScaf2010/CcScaf2063/CcScaf2158/CcScaf2159/CcScaf2177/CcScaf2178/CcScaf2251/CcScaf2347/CcScaf2348/CcScaf2383/CcScaf2384/CcScaf2497/CcScaf2498/CcSca…	46	proton-transporting two-sector ATPase complex, proton-transporting domain	CC
GO:0000312	GO:0000312	32/4294	40/11592	3.30235e-08	4.43065e-06	3.88895e-06	CcScaf0286/CcScaf0289/CcScaf0355/CcScaf0486/CcScaf0526/CcScaf0606/CcScaf0676/CcScaf0723/CcScaf0752/CcScaf0782/CcScaf0806/CcScaf0845/CcScaf1062/CcScaf1100/CcScaf1162/CcScaf1200/CcScaf1284/CcScaf1298/CcScaf1307/CcScaf1352/CcScaf1367/CcScaf1426/CcScaf1451/CcScaf1472/CcScaf1595/CcScaf1610/CcScaf1628/CcScaf1951/CcScaf2035/CcScaf2055/CcScaf2094/CcScaf2708	32	plastid small ribosomal subunit	CC
GO:2000652	GO:2000652	19/4294	20/11592	8.08695e-08	1.0416e-05	9.14251e-06	Cc01G0368/Cc01G0539/Cc01G1305/Cc01G1398/Cc01G2125/Cc02G0578/Cc02G0895/Cc02G1915/Cc03G0323/Cc04G1195/Cc04G1392/Cc05G1783/Cc08G0211/Cc08G1242/Cc09G0182/Cc09G0930/Cc10G0534/Cc11G0024/Cc11G0076	19	regulation of secondary cell wall biogenesis	BP
GO:0008137	GO:0008137	42/4294	59/11592	9.82669e-08	1.17192e-05	1.02864e-05	Cc04G0020/Cc04G0503/Cc04G1748/CcScaf0352/CcScaf0483/CcScaf0521/CcScaf0611/CcScaf0678/CcScaf0757/CcScaf0783/CcScaf0809/CcScaf0842/CcScaf0957/CcScaf1064/CcScaf1103/CcScaf1159/CcScaf1205/CcScaf1280/CcScaf1293/CcScaf1312/CcScaf1347/CcScaf1362/CcScaf1431/CcScaf1446/CcScaf1464/CcScaf1477/CcScaf1600/CcScaf1615/CcScaf1623/CcScaf1836/CcScaf1880/CcScaf2026/CcScaf2030/CcScaf2085/CcScaf2097/CcScaf2122/CcScaf…	42	NADH dehydrogenase (ubiquinone) activity	MF
GO:0050136	GO:0050136	42/4294	59/11592	9.82669e-08	1.17192e-05	1.02864e-05	Cc04G0020/Cc04G0503/Cc04G1748/CcScaf0352/CcScaf0483/CcScaf0521/CcScaf0611/CcScaf0678/CcScaf0757/CcScaf0783/CcScaf0809/CcScaf0842/CcScaf0957/CcScaf1064/CcScaf1103/CcScaf1159/CcScaf1205/CcScaf1280/CcScaf1293/CcScaf1312/CcScaf1347/CcScaf1362/CcScaf1431/CcScaf1446/CcScaf1464/CcScaf1477/CcScaf1600/CcScaf1615/CcScaf1623/CcScaf1836/CcScaf1880/CcScaf2026/CcScaf2030/CcScaf2085/CcScaf2097/CcScaf2122/CcScaf…	42	NADH dehydrogenase (quinone) activity	MF
GO:0000981	GO:0000981	82/4294	139/11592	1.05001e-07	1.19978e-05	1.05309e-05	Cc01G0368/Cc01G0369/Cc01G0507/Cc01G0879/Cc01G1119/Cc01G1305/Cc01G1398/Cc01G1938/Cc01G1969/Cc01G2125/Cc01G2189/Cc02G0026/Cc02G0048/Cc02G0827/Cc02G0895/Cc02G1192/Cc02G1375/Cc02G1811/Cc02G1898/Cc02G1982/Cc02G2004/Cc02G2415/Cc03G0031/Cc03G0185/Cc03G0191/Cc03G0304/Cc03G0772/Cc03G0802/Cc03G1091/Cc03G1192/Cc03G1260/Cc03G1526/Cc03G1760/Cc03G1955/Cc03G2226/Cc03G2400/Cc04G0308/Cc04G0598/Cc04G0748/Cc04G0755…	82	DNA-binding transcription factor activity, RNA polymerase II-specific	MF
GO:0022625	GO:0022625	66/4294	106/11592	1.08055e-07	1.19978e-05	1.05309e-05	Cc01G0242/Cc01G0907/Cc01G1129/Cc01G1417/Cc01G1508/Cc01G1522/Cc01G2016/Cc01G2057/Cc02G0051/Cc02G0508/Cc02G0842/Cc02G1154/Cc02G1216/Cc02G1613/Cc02G2093/Cc03G0398/Cc03G1510/Cc03G1756/Cc03G1969/Cc04G0597/Cc04G0951/Cc04G0985/Cc04G1089/Cc04G1548/Cc05G0122/Cc05G0131/Cc05G0277/Cc05G0343/Cc05G1169/Cc05G1344/Cc05G1422/Cc05G2030/Cc05G2106/Cc05G2141/Cc07G0051/Cc07G0951/Cc08G0081/Cc08G0134/Cc08G0551/Cc08G1071…	66	cytosolic large ribosomal subunit	CC
GO:0045263	GO:0045263	44/4294	63/11592	1.2001e-07	1.28811e-05	1.13062e-05	CcScaf0510/CcScaf0590/CcScaf0591/CcScaf1556/CcScaf1557/CcScaf1695/CcScaf1696/CcScaf1731/CcScaf1732/CcScaf1800/CcScaf1801/CcScaf1859/CcScaf1860/CcScaf1907/CcScaf1908/CcScaf1918/CcScaf1919/CcScaf1930/CcScaf1931/CcScaf1992/CcScaf2009/CcScaf2010/CcScaf2063/CcScaf2158/CcScaf2159/CcScaf2177/CcScaf2178/CcScaf2251/CcScaf2347/CcScaf2348/CcScaf2383/CcScaf2384/CcScaf2497/CcScaf2498/CcScaf2510/CcScaf2511/CcS…	44	proton-transporting ATP synthase complex, coupling factor F(o)	CC
GO:0000313	GO:0000313	78/4294	131/11592	1.24027e-07	1.28828e-05	1.13077e-05	Cc02G1119/Cc03G2412/Cc04G1261/Cc05G1334/Cc05G1876/Cc08G0693/CcScaf0258/CcScaf0259/CcScaf0261/CcScaf0264/CcScaf0286/CcScaf0289/CcScaf0312/CcScaf0313/CcScaf0316/CcScaf0355/CcScaf0377/CcScaf0486/CcScaf0512/CcScaf0526/CcScaf0582/CcScaf0589/CcScaf0606/CcScaf0660/CcScaf0662/CcScaf0676/CcScaf0705/CcScaf0708/CcScaf0723/CcScaf0745/CcScaf0746/CcScaf0752/CcScaf0782/CcScaf0806/CcScaf0845/CcScaf0938/CcScaf094…	78	organellar ribosome	CC
GO:0071368	GO:0071368	39/4294	54/11592	1.51065e-07	1.52009e-05	1.33424e-05	Cc01G0160/Cc01G1005/Cc01G1065/Cc01G1345/Cc01G1415/Cc01G1975/Cc02G0163/Cc02G0194/Cc02G0843/Cc02G0882/Cc02G1039/Cc02G1104/Cc03G0185/Cc03G0826/Cc03G1382/Cc03G1519/Cc03G2207/Cc03G2304/Cc04G0362/Cc04G0898/Cc04G1126/Cc04G1356/Cc04G1491/Cc05G0436/Cc05G0893/Cc05G1241/Cc05G1691/Cc05G1799/Cc05G2002/Cc05G2166/Cc06G0981/Cc06G1153/Cc07G0497/Cc07G0662/Cc07G0984/Cc10G1013/Cc10G1050/Cc11G1080/Cc12G0261	39	cellular response to cytokinin stimulus	BP
GO:0009735	GO:0009735	118/4294	218/11592	1.66524e-07	1.62487e-05	1.42621e-05	Cc01G0160/Cc01G0242/Cc01G1005/Cc01G1065/Cc01G1119/Cc01G1345/Cc01G1381/Cc01G1404/Cc01G1415/Cc01G1508/Cc01G1940/Cc01G1975/Cc01G2016/Cc02G0020/Cc02G0025/Cc02G0035/Cc02G0163/Cc02G0194/Cc02G0843/Cc02G0882/Cc02G1039/Cc02G1104/Cc02G1698/Cc02G1985/Cc02G2026/Cc03G0185/Cc03G0309/Cc03G0398/Cc03G0773/Cc03G0826/Cc03G1382/Cc03G1519/Cc03G1955/Cc03G2207/Cc03G2304/Cc04G0362/Cc04G0749/Cc04G0809/Cc04G0898/Cc04G1011…	118	response to cytokinin	BP
GO:0000160	GO:0000160	59/4294	93/11592	1.97347e-07	1.82738e-05	1.60396e-05	Cc01G0160/Cc01G0834/Cc01G1005/Cc01G1065/Cc01G1163/Cc01G1345/Cc01G1802/Cc01G1975/Cc02G0163/Cc02G0194/Cc02G0753/Cc02G0754/Cc02G0882/Cc02G0958/Cc02G1039/Cc02G1104/Cc02G1685/Cc03G0395/Cc03G0748/Cc03G0826/Cc03G1278/Cc03G1382/Cc03G1519/Cc03G2000/Cc03G2202/Cc03G2207/Cc04G0362/Cc04G0898/Cc04G0922/Cc04G1195/Cc04G1235/Cc04G1356/Cc05G0047/Cc05G0436/Cc05G0893/Cc05G0943/Cc05G1167/Cc05G1799/Cc05G1894/Cc05G2166…	59	phosphorelay signal transduction system	BP
GO:0032870	GO:0032870	221/4294	455/11592	1.98629e-07	1.82738e-05	1.60396e-05	Cc01G0049/Cc01G0160/Cc01G0199/Cc01G0218/Cc01G0558/Cc01G0572/Cc01G0688/Cc01G0834/Cc01G1005/Cc01G1016/Cc01G1065/Cc01G1080/Cc01G1092/Cc01G1093/Cc01G1094/Cc01G1119/Cc01G1163/Cc01G1345/Cc01G1415/Cc01G1721/Cc01G1802/Cc01G1907/Cc01G1975/Cc01G1982/Cc01G1993/Cc01G2046/Cc01G2222/Cc02G0071/Cc02G0130/Cc02G0163/Cc02G0169/Cc02G0194/Cc02G0390/Cc02G0449/Cc02G0481/Cc02G0753/Cc02G0754/Cc02G0843/Cc02G0882/Cc02G0958…	221	cellular response to hormone stimulus	BP
GO:0009755	GO:0009755	183/4294	367/11592	2.42149e-07	2.16589e-05	1.90108e-05	Cc01G0049/Cc01G0160/Cc01G0218/Cc01G0558/Cc01G0834/Cc01G1005/Cc01G1016/Cc01G1065/Cc01G1080/Cc01G1093/Cc01G1094/Cc01G1119/Cc01G1163/Cc01G1345/Cc01G1415/Cc01G1721/Cc01G1802/Cc01G1907/Cc01G1975/Cc01G1993/Cc01G2222/Cc02G0130/Cc02G0163/Cc02G0194/Cc02G0390/Cc02G0449/Cc02G0481/Cc02G0753/Cc02G0754/Cc02G0843/Cc02G0882/Cc02G0958/Cc02G1005/Cc02G1032/Cc02G1039/Cc02G1053/Cc02G1088/Cc02G1104/Cc02G1474/Cc02G1599…	183	hormone-mediated signaling pathway	BP
GO:0030964	GO:0030964	65/4294	106/11592	3.04818e-07	2.65274e-05	2.32841e-05	Cc01G2148/Cc04G1063/Cc04G1310/Cc05G1164/Cc05G1845/Cc05G2049/CcScaf0607/CcScaf0608/CcScaf0611/CcScaf0753/CcScaf0754/CcScaf0757/CcScaf0957/CcScaf1201/CcScaf1202/CcScaf1205/CcScaf1280/CcScaf1282/CcScaf1283/CcScaf1293/CcScaf1296/CcScaf1297/CcScaf1308/CcScaf1309/CcScaf1312/CcScaf1347/CcScaf1350/CcScaf1351/CcScaf1362/CcScaf1365/CcScaf1366/CcScaf1427/CcScaf1428/CcScaf1431/CcScaf1446/CcScaf1449/CcScaf145…	65	NADH dehydrogenase complex	CC
GO:0000156	GO:0000156	23/4294	27/11592	3.55693e-07	2.93675e-05	2.5777e-05	Cc01G1005/Cc01G1065/Cc01G1345/Cc02G0163/Cc02G0194/Cc02G0882/Cc02G1039/Cc02G1104/Cc03G0826/Cc03G1519/Cc03G2207/Cc04G0362/Cc04G0898/Cc04G1356/Cc05G0436/Cc05G0893/Cc05G1799/Cc05G2166/Cc06G1153/Cc07G0984/Cc10G1013/Cc10G1050/Cc12G0261	23	phosphorelay response regulator activity	MF
GO:1903338	GO:1903338	23/4294	27/11592	3.55693e-07	2.93675e-05	2.5777e-05	Cc01G0368/Cc01G0539/Cc01G1028/Cc01G1305/Cc01G1398/Cc01G2125/Cc02G0578/Cc02G0895/Cc02G1080/Cc02G1915/Cc03G0323/Cc03G1479/Cc04G1195/Cc04G1392/Cc05G1783/Cc08G0211/Cc08G1242/Cc09G0182/Cc09G0930/Cc10G0534/Cc11G0024/Cc11G0076/Cc11G0606	23	regulation of cell wall organization or biogenesis	BP
GO:0048564	GO:0048564	30/4294	39/11592	4.35223e-07	3.43068e-05	3.01123e-05	Cc05G1257/CcScaf0283/CcScaf0292/CcScaf0350/CcScaf0359/CcScaf0481/CcScaf0489/CcScaf0519/CcScaf0529/CcScaf0563/CcScaf0673/CcScaf0680/CcScaf0726/CcScaf0778/CcScaf0785/CcScaf0803/CcScaf0811/CcScaf0840/CcScaf0848/CcScaf1059/CcScaf1066/CcScaf1097/CcScaf1105/CcScaf1157/CcScaf1165/CcScaf1700/CcScaf2099/CcScaf2118/CcScaf2124/CcScaf2684	30	photosystem I assembly	BP
GO:0010200	GO:0010200	79/4294	136/11592	4.36825e-07	3.43068e-05	3.01123e-05	Cc01G0233/Cc01G0266/Cc01G0613/Cc01G0684/Cc01G1354/Cc01G1398/Cc01G1802/Cc01G2011/Cc01G2046/Cc01G2047/Cc01G2056/Cc01G2220/Cc02G0257/Cc02G0408/Cc02G0481/Cc02G0578/Cc02G0644/Cc02G0683/Cc02G0688/Cc02G0753/Cc02G0754/Cc02G0875/Cc02G1376/Cc02G1599/Cc02G1685/Cc02G1997/Cc02G2188/Cc02G2415/Cc03G0166/Cc03G0167/Cc03G0182/Cc03G0191/Cc03G1191/Cc03G1192/Cc03G1274/Cc03G1421/Cc03G2217/Cc04G0404/Cc04G0728/Cc04G0730…	79	response to chitin	BP
GO:1905392	GO:1905392	183/4294	370/11592	4.91844e-07	3.77081e-05	3.30978e-05	Cc01G0049/Cc01G0539/Cc01G0681/Cc01G0682/Cc01G0705/Cc01G0846/Cc01G1016/Cc01G1028/Cc01G1065/Cc01G1109/Cc01G1119/Cc01G1210/Cc01G1335/Cc01G1345/Cc01G1368/Cc01G1508/Cc01G1875/Cc01G1907/Cc01G2052/Cc01G2078/Cc01G2109/Cc01G2223/Cc02G0042/Cc02G0047/Cc02G0084/Cc02G0132/Cc02G0149/Cc02G0193/Cc02G0274/Cc02G0673/Cc02G0693/Cc02G0868/Cc02G0882/Cc02G0888/Cc02G0934/Cc02G0994/Cc02G1039/Cc02G1080/Cc02G1088/Cc02G1635…	183	plant organ morphogenesis	BP
GO:0046777	GO:0046777	88/4294	156/11592	5.88123e-07	4.40408e-05	3.86563e-05	Cc01G0259/Cc01G0381/Cc01G0613/Cc01G0860/Cc01G1080/Cc01G1093/Cc01G1094/Cc01G1502/Cc01G2134/Cc02G0218/Cc02G0914/Cc02G1005/Cc02G1032/Cc02G1224/Cc02G1474/Cc02G1804/Cc02G2072/Cc03G0157/Cc03G0187/Cc03G0421/Cc03G0932/Cc03G1134/Cc03G1166/Cc03G1265/Cc03G1421/Cc03G1539/Cc03G1894/Cc03G1924/Cc03G2190/Cc04G0028/Cc04G0059/Cc04G0715/Cc04G0781/Cc04G0932/Cc04G1035/Cc04G1105/Cc04G1416/Cc04G1775/Cc05G0038/Cc05G0180…	88	protein autophosphorylation	BP
GO:0060089	GO:0060089	119/4294	225/11592	7.48701e-07	5.47913e-05	4.80924e-05	Cc01G0160/Cc01G0259/Cc01G0539/Cc01G0684/Cc01G0860/Cc01G1005/Cc01G1065/Cc01G1345/Cc01G1561/Cc01G1975/Cc02G0050/Cc02G0115/Cc02G0116/Cc02G0130/Cc02G0163/Cc02G0194/Cc02G0218/Cc02G0390/Cc02G0636/Cc02G0663/Cc02G0882/Cc02G1039/Cc02G1104/Cc02G1224/Cc02G2065/Cc02G2208/Cc03G0157/Cc03G0323/Cc03G0826/Cc03G1166/Cc03G1265/Cc03G1382/Cc03G1421/Cc03G1519/Cc03G1539/Cc03G1587/Cc03G1588/Cc03G1758/Cc03G2207/Cc03G2342…	119	molecular transducer activity	MF
GO:0010016	GO:0010016	87/4294	155/11592	9.09749e-07	6.50976e-05	5.71386e-05	Cc01G0049/Cc01G0145/Cc01G0681/Cc01G0846/Cc01G1016/Cc01G1065/Cc01G1508/Cc01G1741/Cc01G1907/Cc01G1970/Cc01G2048/Cc01G2223/Cc02G0047/Cc02G0048/Cc02G0149/Cc02G0274/Cc02G0453/Cc02G0673/Cc02G1039/Cc02G1088/Cc02G1635/Cc02G1698/Cc02G1916/Cc02G1955/Cc02G2014/Cc02G2034/Cc03G0066/Cc03G0171/Cc03G0246/Cc03G0890/Cc03G1519/Cc03G1760/Cc03G1761/Cc04G0385/Cc04G0466/Cc04G0468/Cc04G0779/Cc04G0833/Cc04G0862/Cc04G1021…	87	shoot system morphogenesis	BP
GO:0009723	GO:0009723	105/4294	195/11592	1.09598e-06	7.62039e-05	6.68871e-05	Cc01G0334/Cc01G0834/Cc01G1119/Cc01G1163/Cc01G1345/Cc01G1382/Cc01G1398/Cc01G1802/Cc01G1912/Cc01G2025/Cc01G2222/Cc02G0026/Cc02G0102/Cc02G0753/Cc02G0754/Cc02G0860/Cc02G0882/Cc02G0958/Cc02G1685/Cc02G1702/Cc02G1784/Cc02G1864/Cc02G1867/Cc02G1902/Cc02G2054/Cc02G2415/Cc03G0144/Cc03G0187/Cc03G0191/Cc03G0248/Cc03G0395/Cc03G0748/Cc03G0826/Cc03G1192/Cc03G1260/Cc03G1278/Cc03G1446/Cc03G1519/Cc03G1955/Cc03G2000…	105	response to ethylene	BP
GO:0010022	GO:0010022	20/4294	23/11592	1.11229e-06	7.62039e-05	6.68871e-05	Cc01G1016/Cc02G0025/Cc02G1088/Cc02G1698/Cc02G1916/Cc03G0350/Cc04G0716/Cc05G0398/Cc05G1139/Cc06G0658/Cc07G0896/Cc08G0156/Cc08G0923/Cc09G0050/Cc09G0169/Cc09G0321/Cc10G1218/Cc11G1116/Cc12G0324/Cc12G0660	20	meristem determinacy	BP
GO:0008565	GO:0008565	55/4294	90/11592	2.84789e-06	0.000191046	0.000167688	Cc01G0311/Cc01G0333/Cc01G0897/Cc01G1168/Cc01G2089/Cc02G0385/Cc02G0956/Cc02G1165/Cc02G2264/Cc03G0477/Cc03G0519/Cc03G1517/Cc04G0599/Cc04G1307/Cc05G0025/Cc06G0871/Cc08G0164/Cc08G0596/Cc08G1287/Cc09G0204/Cc09G0761/Cc11G0630/CcScaf0605/CcScaf0751/CcScaf0762/CcScaf0961/CcScaf1199/CcScaf1210/CcScaf1275/CcScaf1285/CcScaf1299/CcScaf1306/CcScaf1317/CcScaf1342/CcScaf1353/CcScaf1357/CcScaf1368/CcScaf1425/CcS…	55	protein transporter activity	MF
GO:0042788	GO:0042788	47/4294	74/11592	3.24746e-06	0.000213404	0.000187313	Cc01G0199/Cc01G0466/Cc01G0525/Cc01G0907/Cc01G1508/Cc01G1982/Cc01G2057/Cc02G0051/Cc02G0508/Cc02G1119/Cc02G1154/Cc02G1216/Cc02G1546/Cc02G1613/Cc02G2093/Cc03G0270/Cc03G0447/Cc03G0588/Cc03G1591/Cc03G1756/Cc03G2423/Cc04G0597/Cc04G0970/Cc04G1089/Cc04G1498/Cc04G1548/Cc05G0122/Cc05G0131/Cc05G0277/Cc05G0343/Cc05G1024/Cc05G1126/Cc05G1344/Cc05G1715/Cc05G2030/Cc05G2124/Cc06G0842/Cc07G0051/Cc08G0197/Cc08G0222…	47	polysomal ribosome	CC
GO:0045926	GO:0045926	33/4294	47/11592	3.84396e-06	0.000247551	0.000217285	Cc01G0682/Cc01G1119/Cc01G1404/Cc02G1888/Cc02G1955/Cc03G0592/Cc03G1166/Cc03G1191/Cc03G1512/Cc03G1955/Cc03G2356/Cc04G0028/Cc04G0974/Cc04G1775/Cc05G0398/Cc05G0749/Cc05G1023/Cc05G1357/Cc05G2119/Cc06G0695/Cc06G0915/Cc08G0194/Cc08G1166/Cc09G0271/Cc09G0556/Cc09G0783/Cc10G0706/Cc11G0300/Cc11G0450/Cc11G0627/Cc11G1125/Cc12G0324/Cc12G0789	33	negative regulation of growth	BP
GO:0001134	GO:0001134	52/4294	85/11592	5.05246e-06	0.000312864	0.000274613	Cc01G0368/Cc01G0507/Cc01G1119/Cc01G1305/Cc01G1398/Cc01G1938/Cc01G2125/Cc02G0026/Cc02G0048/Cc02G0827/Cc02G0895/Cc02G1375/Cc02G1811/Cc02G1898/Cc02G2004/Cc02G2415/Cc03G0191/Cc03G0304/Cc03G0772/Cc03G1192/Cc03G1260/Cc03G1526/Cc03G1760/Cc03G1955/Cc04G0748/Cc04G0755/Cc04G0801/Cc04G0934/Cc04G1195/Cc04G1500/Cc05G0296/Cc05G0509/Cc05G0927/Cc05G1121/Cc05G1687/Cc06G0719/Cc06G0730/Cc07G0163/Cc07G0673/Cc07G0998…	52	transcription regulator recruiting activity	MF
GO:0001135	GO:0001135	52/4294	85/11592	5.05246e-06	0.000312864	0.000274613	Cc01G0368/Cc01G0507/Cc01G1119/Cc01G1305/Cc01G1398/Cc01G1938/Cc01G2125/Cc02G0026/Cc02G0048/Cc02G0827/Cc02G0895/Cc02G1375/Cc02G1811/Cc02G1898/Cc02G2004/Cc02G2415/Cc03G0191/Cc03G0304/Cc03G0772/Cc03G1192/Cc03G1260/Cc03G1526/Cc03G1760/Cc03G1955/Cc04G0748/Cc04G0755/Cc04G0801/Cc04G0934/Cc04G1195/Cc04G1500/Cc05G0296/Cc05G0509/Cc05G0927/Cc05G1121/Cc05G1687/Cc06G0719/Cc06G0730/Cc07G0163/Cc07G0673/Cc07G0998…	52	RNA polymerase II transcription regulator recruiting activity	MF
GO:0003954	GO:0003954	42/4294	65/11592	5.66035e-06	0.000338928	0.00029749	Cc04G0020/Cc04G0503/Cc04G1748/CcScaf0352/CcScaf0483/CcScaf0521/CcScaf0611/CcScaf0678/CcScaf0757/CcScaf0783/CcScaf0809/CcScaf0842/CcScaf0957/CcScaf1064/CcScaf1103/CcScaf1159/CcScaf1205/CcScaf1280/CcScaf1293/CcScaf1312/CcScaf1347/CcScaf1362/CcScaf1431/CcScaf1446/CcScaf1464/CcScaf1477/CcScaf1600/CcScaf1615/CcScaf1623/CcScaf1836/CcScaf1880/CcScaf2026/CcScaf2030/CcScaf2085/CcScaf2097/CcScaf2122/CcScaf…	42	NADH dehydrogenase activity	MF
GO:0048507	GO:0048507	115/4294	223/11592	5.68388e-06	0.000338928	0.00029749	Cc01G0145/Cc01G0256/Cc01G0259/Cc01G0353/Cc01G0490/Cc01G1016/Cc01G1028/Cc01G1065/Cc01G1345/Cc01G1970/Cc01G2039/Cc01G2295/Cc02G0025/Cc02G0269/Cc02G0364/Cc02G0627/Cc02G0882/Cc02G1039/Cc02G1080/Cc02G1088/Cc02G1698/Cc02G1916/Cc02G1955/Cc02G1992/Cc02G2034/Cc02G2120/Cc03G0066/Cc03G0092/Cc03G0157/Cc03G0291/Cc03G0350/Cc03G0367/Cc03G0583/Cc03G0752/Cc03G0826/Cc03G1519/Cc03G1539/Cc03G2207/Cc04G0078/Cc04G0095…	115	meristem development	BP
GO:0010582	GO:0010582	18/4294	21/11592	6.17303e-06	0.000361403	0.000317217	Cc01G1016/Cc02G0025/Cc02G1088/Cc02G1698/Cc02G1916/Cc04G0716/Cc05G0398/Cc06G0658/Cc07G0896/Cc08G0156/Cc08G0923/Cc09G0050/Cc09G0169/Cc09G0321/Cc10G1218/Cc11G1116/Cc12G0324/Cc12G0660	18	floral meristem determinacy	BP
GO:0022622	GO:0022622	206/4294	437/11592	6.89717e-06	0.000396587	0.0003481	Cc01G0199/Cc01G0334/Cc01G0539/Cc01G0705/Cc01G1028/Cc01G1065/Cc01G1109/Cc01G1210/Cc01G1335/Cc01G1345/Cc01G1508/Cc01G1875/Cc01G1982/Cc01G2052/Cc01G2069/Cc01G2109/Cc02G0042/Cc02G0047/Cc02G0048/Cc02G0084/Cc02G0132/Cc02G0149/Cc02G0165/Cc02G0193/Cc02G0609/Cc02G0639/Cc02G0693/Cc02G0882/Cc02G0888/Cc02G0934/Cc02G0994/Cc02G1039/Cc02G1080/Cc02G1157/Cc02G1649/Cc02G1698/Cc02G1702/Cc02G1723/Cc02G1729/Cc02G1784…	206	root system development	BP
GO:0048827	GO:0048827	190/4294	399/11592	7.15005e-06	0.000403915	0.000354532	Cc01G0049/Cc01G0239/Cc01G0381/Cc01G0396/Cc01G0681/Cc01G0682/Cc01G0846/Cc01G0880/Cc01G1016/Cc01G1113/Cc01G1119/Cc01G1222/Cc01G1271/Cc01G1345/Cc01G1368/Cc01G1508/Cc01G1907/Cc01G1993/Cc01G2025/Cc01G2078/Cc01G2134/Cc01G2145/Cc01G2223/Cc01G2295/Cc01G2506/Cc01G2521/Cc02G0025/Cc02G0047/Cc02G0048/Cc02G0128/Cc02G0149/Cc02G0274/Cc02G0374/Cc02G0465/Cc02G0673/Cc02G0868/Cc02G0882/Cc02G0991/Cc02G1088/Cc02G1376…	190	phyllome development	BP
GO:0046351	GO:0046351	19/4294	23/11592	9.83293e-06	0.000545897	0.000479154	Cc01G1348/Cc01G2081/Cc02G0089/Cc02G0879/Cc03G0510/Cc03G0991/Cc04G0845/Cc05G0093/Cc05G0780/Cc05G1222/Cc05G2197/Cc06G0749/Cc08G0352/Cc08G0395/Cc08G0974/Cc09G0081/Cc09G0452/Cc10G1145/Cc12G0744	19	disaccharide biosynthetic process	BP
GO:0048364	GO:0048364	204/4294	435/11592	1.15743e-05	0.000631682	0.000554451	Cc01G0199/Cc01G0334/Cc01G0539/Cc01G0705/Cc01G1028/Cc01G1065/Cc01G1109/Cc01G1210/Cc01G1335/Cc01G1345/Cc01G1508/Cc01G1875/Cc01G1982/Cc01G2052/Cc01G2069/Cc01G2109/Cc02G0042/Cc02G0047/Cc02G0048/Cc02G0084/Cc02G0132/Cc02G0149/Cc02G0165/Cc02G0193/Cc02G0609/Cc02G0639/Cc02G0693/Cc02G0882/Cc02G0888/Cc02G0934/Cc02G0994/Cc02G1039/Cc02G1080/Cc02G1157/Cc02G1649/Cc02G1698/Cc02G1702/Cc02G1723/Cc02G1729/Cc02G1784…	204	root development	BP
GO:1902600	GO:1902600	75/4294	136/11592	1.19314e-05	0.000640319	0.000562032	Cc01G0705/Cc02G0138/Cc02G1648/Cc02G2131/Cc03G0457/Cc03G0704/Cc03G1375/Cc03G1406/Cc03G2199/Cc04G0611/Cc04G0983/Cc04G1127/Cc04G1400/Cc05G0227/Cc05G0316/Cc05G0340/Cc05G0965/Cc05G1205/Cc05G1330/Cc05G2000/Cc05G2050/Cc05G2109/Cc06G0320/Cc07G0473/Cc07G0500/Cc08G0341/Cc08G0866/Cc09G0065/Cc10G0841/Cc10G1090/Cc11G0271/Cc12G0400/Cc12G0444/CcScaf0510/CcScaf0590/CcScaf0591/CcScaf1556/CcScaf1557/CcScaf1695/CcS…	75	proton transmembrane transport	BP
GO:0090698	GO:0090698	101/4294	194/11592	1.2284e-05	0.000648436	0.000569157	Cc01G0539/Cc01G0682/Cc01G0705/Cc01G1016/Cc01G1119/Cc01G1210/Cc01G1741/Cc01G2078/Cc01G2109/Cc02G0047/Cc02G0048/Cc02G0132/Cc02G0193/Cc02G0274/Cc02G0453/Cc02G0673/Cc02G0934/Cc02G1088/Cc02G1702/Cc02G1916/Cc02G1939/Cc02G1955/Cc02G2014/Cc03G0323/Cc03G0454/Cc03G0464/Cc03G0515/Cc03G0583/Cc03G0626/Cc03G0675/Cc03G1383/Cc03G1760/Cc03G1761/Cc03G1955/Cc03G2350/Cc04G0266/Cc04G0466/Cc04G0468/Cc04G0620/Cc04G0655…	101	post-embryonic plant morphogenesis	BP
GO:0010243	GO:0010243	121/4294	241/11592	1.72108e-05	0.000893853	0.000784568	Cc01G0233/Cc01G0266/Cc01G0333/Cc01G0613/Cc01G0684/Cc01G1354/Cc01G1398/Cc01G1802/Cc01G2011/Cc01G2046/Cc01G2047/Cc01G2056/Cc01G2069/Cc01G2089/Cc01G2220/Cc02G0106/Cc02G0130/Cc02G0257/Cc02G0408/Cc02G0481/Cc02G0578/Cc02G0644/Cc02G0683/Cc02G0688/Cc02G0753/Cc02G0754/Cc02G0875/Cc02G1212/Cc02G1376/Cc02G1599/Cc02G1685/Cc02G1796/Cc02G1867/Cc02G1904/Cc02G1997/Cc02G2120/Cc02G2188/Cc02G2415/Cc03G0166/Cc03G0167…	121	response to organonitrogen compound	BP
GO:0009751	GO:0009751	97/4294	187/11592	2.19998e-05	0.00111299	0.000976912	Cc01G0368/Cc01G0507/Cc01G0572/Cc01G0628/Cc01G0684/Cc01G1092/Cc01G1119/Cc01G1346/Cc01G1398/Cc01G1938/Cc01G2025/Cc01G2046/Cc01G2125/Cc02G0026/Cc02G0071/Cc02G0102/Cc02G0169/Cc02G0481/Cc02G0880/Cc02G1006/Cc02G1376/Cc02G1599/Cc02G1644/Cc02G1702/Cc02G1864/Cc02G1867/Cc02G1902/Cc02G1904/Cc02G2054/Cc02G2415/Cc03G0144/Cc03G0166/Cc03G0191/Cc03G0304/Cc03G0772/Cc03G0839/Cc03G1192/Cc03G1260/Cc03G1271/Cc03G1278…	97	response to salicylic acid	BP
GO:0015886	GO:0015886	18/4294	22/11592	2.21215e-05	0.00111299	0.000976912	CcScaf0759/CcScaf0959/CcScaf1207/CcScaf1278/CcScaf1314/CcScaf1345/CcScaf1360/CcScaf1433/CcScaf1444/CcScaf1462/CcScaf1479/CcScaf1602/CcScaf1617/CcScaf1678/CcScaf1838/CcScaf1883/CcScaf2087/CcScaf2401	18	heme transport	BP
GO:0015985	GO:0015985	28/4294	40/11592	2.30325e-05	0.00112371	0.000986321	Cc02G1648/Cc02G2131/Cc03G0704/Cc05G0227/Cc05G0965/Cc08G0866/CcScaf0510/CcScaf0591/CcScaf1557/CcScaf1695/CcScaf1731/CcScaf1800/CcScaf1859/CcScaf1907/CcScaf1919/CcScaf1931/CcScaf2010/CcScaf2158/CcScaf2177/CcScaf2251/CcScaf2348/CcScaf2383/CcScaf2498/CcScaf2510/CcScaf2593/CcScaf2745/CcScaf2798/CcScaf3061	28	energy coupled proton transport, down electrochemical gradient	BP
GO:0015986	GO:0015986	28/4294	40/11592	2.30325e-05	0.00112371	0.000986321	Cc02G1648/Cc02G2131/Cc03G0704/Cc05G0227/Cc05G0965/Cc08G0866/CcScaf0510/CcScaf0591/CcScaf1557/CcScaf1695/CcScaf1731/CcScaf1800/CcScaf1859/CcScaf1907/CcScaf1919/CcScaf1931/CcScaf2010/CcScaf2158/CcScaf2177/CcScaf2251/CcScaf2348/CcScaf2383/CcScaf2498/CcScaf2510/CcScaf2593/CcScaf2745/CcScaf2798/CcScaf3061	28	ATP synthesis coupled proton transport	BP
GO:0015078	GO:0015078	69/4294	125/11592	2.51901e-05	0.00121043	0.00106244	Cc01G0705/Cc02G0138/Cc03G0457/Cc03G1375/Cc03G1406/Cc03G2199/Cc04G0611/Cc04G0983/Cc04G1127/Cc04G1400/Cc05G0316/Cc05G0340/Cc05G1205/Cc05G1330/Cc05G2000/Cc05G2050/Cc05G2109/Cc06G0320/Cc07G0473/Cc07G0500/Cc08G0341/Cc09G0065/Cc10G0841/Cc10G1090/Cc11G0271/Cc12G0400/Cc12G0444/CcScaf0510/CcScaf0590/CcScaf0591/CcScaf1556/CcScaf1557/CcScaf1695/CcScaf1696/CcScaf1731/CcScaf1732/CcScaf1800/CcScaf1801/CcScaf18…	69	proton transmembrane transporter activity	MF
GO:0090558	GO:0090558	122/4294	245/11592	2.59378e-05	0.00121043	0.00106244	Cc01G1048/Cc01G1109/Cc01G1335/Cc01G1383/Cc01G1415/Cc01G1721/Cc01G1741/Cc01G1875/Cc01G2052/Cc02G0048/Cc02G0084/Cc02G0453/Cc02G0522/Cc02G0588/Cc02G0693/Cc02G0843/Cc02G0888/Cc02G0994/Cc02G1066/Cc02G1375/Cc02G1622/Cc02G1723/Cc02G1803/Cc02G1811/Cc02G1832/Cc02G1888/Cc03G0110/Cc03G0565/Cc03G0613/Cc03G0675/Cc03G0699/Cc03G0801/Cc03G1149/Cc03G1343/Cc03G1420/Cc03G1479/Cc03G1760/Cc03G1823/Cc03G2226/Cc03G2365…	122	plant epidermis development	BP
GO:0042493	GO:0042493	228/4294	498/11592	2.74342e-05	0.00126197	0.00110768	Cc01G0233/Cc01G0266/Cc01G0366/Cc01G0368/Cc01G0507/Cc01G0572/Cc01G0613/Cc01G0628/Cc01G0684/Cc01G0836/Cc01G1092/Cc01G1119/Cc01G1173/Cc01G1346/Cc01G1354/Cc01G1367/Cc01G1398/Cc01G1611/Cc01G1802/Cc01G1938/Cc01G2011/Cc01G2025/Cc01G2046/Cc01G2047/Cc01G2056/Cc01G2125/Cc01G2220/Cc02G0026/Cc02G0071/Cc02G0102/Cc02G0169/Cc02G0257/Cc02G0408/Cc02G0481/Cc02G0578/Cc02G0644/Cc02G0683/Cc02G0688/Cc02G0753/Cc02G0754…	228	response to drug	BP
GO:0010015	GO:0010015	120/4294	241/11592	3.02261e-05	0.00135531	0.00118961	Cc01G0539/Cc01G0705/Cc01G1028/Cc01G1065/Cc01G1109/Cc01G1210/Cc01G1335/Cc01G1345/Cc01G1508/Cc01G1875/Cc01G2052/Cc01G2109/Cc02G0042/Cc02G0084/Cc02G0132/Cc02G0193/Cc02G0693/Cc02G0882/Cc02G0888/Cc02G0934/Cc02G0994/Cc02G1039/Cc02G1080/Cc02G1723/Cc02G1803/Cc02G1832/Cc02G1939/Cc02G1955/Cc02G1992/Cc03G0110/Cc03G0323/Cc03G0454/Cc03G0464/Cc03G0675/Cc03G0699/Cc03G0801/Cc03G0826/Cc03G1420/Cc03G1519/Cc03G2207…	120	root morphogenesis	BP
GO:0097305	GO:0097305	198/4294	426/11592	3.06374e-05	0.00135531	0.00118961	Cc01G0049/Cc01G0071/Cc01G0199/Cc01G0218/Cc01G0248/Cc01G0688/Cc01G1028/Cc01G1080/Cc01G1093/Cc01G1094/Cc01G1398/Cc01G1608/Cc01G1907/Cc01G1922/Cc01G1982/Cc01G2032/Cc01G2220/Cc01G2506/Cc02G0025/Cc02G0026/Cc02G0037/Cc02G0048/Cc02G0165/Cc02G0274/Cc02G0349/Cc02G0374/Cc02G0390/Cc02G0449/Cc02G0673/Cc02G1005/Cc02G1032/Cc02G1080/Cc02G1113/Cc02G1203/Cc02G1365/Cc02G1474/Cc02G1657/Cc02G1702/Cc02G1752/Cc02G1754…	198	response to alcohol	BP
GO:1901678	GO:1901678	19/4294	24/11592	3.0726e-05	0.00135531	0.00118961	Cc08G1092/CcScaf0759/CcScaf0959/CcScaf1207/CcScaf1278/CcScaf1314/CcScaf1345/CcScaf1360/CcScaf1433/CcScaf1444/CcScaf1462/CcScaf1479/CcScaf1602/CcScaf1617/CcScaf1678/CcScaf1838/CcScaf1883/CcScaf2087/CcScaf2401	19	iron coordination entity transport	BP
GO:0009312	GO:0009312	24/4294	33/11592	3.27337e-05	0.00140536	0.00123354	Cc01G1348/Cc01G2081/Cc02G0089/Cc02G0879/Cc03G0510/Cc03G0991/Cc03G1383/Cc03G1405/Cc04G0845/Cc05G0093/Cc05G0780/Cc05G1222/Cc05G2197/Cc06G0749/Cc07G0492/Cc07G0866/Cc08G0352/Cc08G0395/Cc08G0974/Cc09G0081/Cc09G0452/Cc10G1145/Cc11G0557/Cc12G0744	24	oligosaccharide biosynthetic process	BP
GO:0070696	GO:0070696	16/4294	19/11592	3.32879e-05	0.00141035	0.00123792	Cc01G1583/Cc01G2521/Cc02G0128/Cc02G0375/Cc02G1113/Cc02G2262/Cc04G0772/Cc04G0951/Cc05G0404/Cc05G2141/Cc06G0199/Cc06G0455/Cc06G0760/Cc08G0472/Cc08G0699/Cc12G0314	16	transmembrane receptor protein serine/threonine kinase binding	MF
GO:0098796	GO:0098796	199/4294	429/11592	3.39431e-05	0.00141944	0.0012459	Cc01G0208/Cc01G0341/Cc01G0897/Cc01G1167/Cc01G1168/Cc01G2096/Cc01G2126/Cc01G2148/Cc02G0394/Cc02G0956/Cc02G0957/Cc02G1165/Cc02G1648/Cc02G1866/Cc02G2055/Cc02G2113/Cc02G2131/Cc02G2145/Cc02G2193/Cc03G0645/Cc03G0658/Cc03G0704/Cc03G0960/Cc03G1185/Cc03G1215/Cc03G1521/Cc03G2169/Cc03G2204/Cc04G0918/Cc04G0940/Cc04G0955/Cc04G1023/Cc04G1063/Cc04G1310/Cc04G1400/Cc04G1691/Cc05G0225/Cc05G0227/Cc05G0253/Cc05G0302…	199	membrane protein complex	CC
GO:0090693	GO:0090693	57/4294	100/11592	3.66065e-05	0.00151119	0.00132643	Cc01G1222/Cc01G1345/Cc01G1993/Cc01G2025/Cc01G2506/Cc01G2521/Cc02G0128/Cc02G0882/Cc02G1376/Cc02G1702/Cc02G2125/Cc02G2180/Cc03G0125/Cc03G0144/Cc03G0185/Cc03G0826/Cc03G1519/Cc03G2059/Cc04G0325/Cc04G0491/Cc04G0765/Cc04G0898/Cc05G0067/Cc05G0245/Cc05G0398/Cc05G0893/Cc05G1241/Cc05G1274/Cc05G2166/Cc05G2177/Cc06G0199/Cc06G0382/Cc06G0744/Cc07G0162/Cc07G0900/Cc07G0984/Cc07G1119/Cc08G0089/Cc08G0146/Cc08G0159…	57	plant organ senescence	BP
GO:0019829	GO:0019829	56/4294	98/11592	3.87554e-05	0.0015599	0.00136919	Cc01G1040/Cc02G1069/Cc03G1820/Cc03G2199/Cc03G2395/Cc04G0611/Cc04G1400/Cc05G0316/Cc05G0340/Cc05G1330/Cc05G2050/Cc06G0876/Cc12G0400/Cc12G0444/CcScaf0510/CcScaf0590/CcScaf0591/CcScaf1556/CcScaf1557/CcScaf1695/CcScaf1696/CcScaf1731/CcScaf1732/CcScaf1800/CcScaf1801/CcScaf1859/CcScaf1860/CcScaf1907/CcScaf1908/CcScaf1918/CcScaf1919/CcScaf1930/CcScaf1931/CcScaf2009/CcScaf2010/CcScaf2158/CcScaf2159/CcScaf…	56	cation-transporting ATPase activity	MF
GO:0099132	GO:0099132	56/4294	98/11592	3.87554e-05	0.0015599	0.00136919	Cc01G1040/Cc02G1069/Cc03G1820/Cc03G2199/Cc03G2395/Cc04G0611/Cc04G1400/Cc05G0316/Cc05G0340/Cc05G1330/Cc05G2050/Cc06G0876/Cc12G0400/Cc12G0444/CcScaf0510/CcScaf0590/CcScaf0591/CcScaf1556/CcScaf1557/CcScaf1695/CcScaf1696/CcScaf1731/CcScaf1732/CcScaf1800/CcScaf1801/CcScaf1859/CcScaf1860/CcScaf1907/CcScaf1908/CcScaf1918/CcScaf1919/CcScaf1930/CcScaf1931/CcScaf2009/CcScaf2010/CcScaf2158/CcScaf2159/CcScaf…	56	ATP hydrolysis coupled cation transmembrane transport	BP
GO:0048467	GO:0048467	46/4294	77/11592	4.14676e-05	0.00164847	0.00144692	Cc01G0381/Cc01G0682/Cc01G1368/Cc01G2134/Cc01G2506/Cc02G0025/Cc02G0035/Cc02G0374/Cc02G0868/Cc02G1678/Cc02G1698/Cc02G1796/Cc02G1916/Cc02G2015/Cc02G2261/Cc03G0421/Cc03G0583/Cc04G0655/Cc04G0772/Cc04G1144/Cc05G1030/Cc06G0574/Cc06G0760/Cc08G0089/Cc08G0332/Cc08G0369/Cc08G0399/Cc08G0501/Cc08G0818/Cc08G0894/Cc08G0923/Cc08G1025/Cc08G1055/Cc09G0050/Cc09G0061/Cc09G0092/Cc09G0321/Cc09G0372/Cc09G0567/Cc09G0852…	46	gynoecium development	BP
GO:0048831	GO:0048831	109/4294	217/11592	4.30864e-05	0.00169193	0.00148507	Cc01G0248/Cc01G0539/Cc01G0682/Cc01G0703/Cc01G1132/Cc01G1722/Cc01G1843/Cc01G2032/Cc01G2173/Cc01G2506/Cc02G0034/Cc02G0089/Cc02G0115/Cc02G0116/Cc02G0278/Cc02G0283/Cc02G0481/Cc02G0644/Cc02G0931/Cc02G0969/Cc02G1157/Cc02G1375/Cc02G1419/Cc02G1599/Cc02G1796/Cc02G1871/Cc02G1916/Cc02G1939/Cc02G1955/Cc02G2054/Cc02G2120/Cc02G2415/Cc03G0185/Cc03G0323/Cc03G0350/Cc03G0592/Cc03G0626/Cc03G0737/Cc03G1147/Cc03G1159…	109	regulation of shoot system development	BP
GO:0009544	GO:0009544	21/4294	28/11592	4.86442e-05	0.0018719	0.00164303	CcScaf0590/CcScaf1556/CcScaf1696/CcScaf1732/CcScaf1801/CcScaf1860/CcScaf1908/CcScaf1918/CcScaf1930/CcScaf2009/CcScaf2095/CcScaf2159/CcScaf2178/CcScaf2347/CcScaf2384/CcScaf2497/CcScaf2511/CcScaf2592/CcScaf2744/CcScaf2799/CcScaf3062	21	chloroplast ATP synthase complex	CC
GO:0004675	GO:0004675	74/4294	138/11592	4.8832e-05	0.0018719	0.00164303	Cc01G0259/Cc01G0684/Cc01G0860/Cc01G1561/Cc02G0050/Cc02G0115/Cc02G0116/Cc02G0218/Cc02G0636/Cc02G0663/Cc02G1224/Cc02G2065/Cc03G0157/Cc03G1166/Cc03G1265/Cc03G1421/Cc03G1539/Cc03G1587/Cc03G1588/Cc03G1758/Cc03G2342/Cc04G0028/Cc04G0419/Cc04G0724/Cc04G0781/Cc04G0848/Cc04G0932/Cc04G1105/Cc04G1454/Cc04G1567/Cc04G1775/Cc05G0135/Cc05G0200/Cc05G0749/Cc05G1634/Cc05G1719/Cc05G2019/Cc05G2150/Cc05G2196/Cc06G0154…	74	transmembrane receptor protein serine/threonine kinase activity	MF
GO:0090627	GO:0090627	69/4294	127/11592	5.00879e-05	0.00189745	0.00166546	Cc01G1109/Cc01G1335/Cc01G1875/Cc01G2052/Cc02G0048/Cc02G0084/Cc02G0453/Cc02G0693/Cc02G0888/Cc02G0994/Cc02G1723/Cc02G1803/Cc02G1832/Cc03G0110/Cc03G0565/Cc03G0675/Cc03G0699/Cc03G0801/Cc03G1420/Cc03G1760/Cc03G2226/Cc03G2365/Cc04G0152/Cc04G0288/Cc04G0451/Cc04G0466/Cc04G0779/Cc04G1082/Cc04G1137/Cc05G0071/Cc05G0108/Cc05G0909/Cc05G0984/Cc05G1041/Cc05G1278/Cc05G1986/Cc05G1991/Cc05G2035/Cc06G0082/Cc06G0217…	69	plant epidermal cell differentiation	BP
GO:0009521	GO:0009521	22/4294	30/11592	5.71898e-05	0.00200501	0.00175987	Cc02G1866/Cc05G0460/Cc08G0179/Cc08G1139/Cc09G0243/Cc09G0245/Cc12G0243/CcScaf0612/CcScaf0758/CcScaf0958/CcScaf1279/CcScaf1313/CcScaf1361/CcScaf1432/CcScaf1601/CcScaf1616/CcScaf1622/CcScaf1837/CcScaf1881/CcScaf2029/CcScaf2060/CcScaf2255	22	photosystem	CC
GO:0009863	GO:0009863	22/4294	30/11592	5.71898e-05	0.00200501	0.00175987	Cc01G0572/Cc01G1092/Cc01G2046/Cc02G0071/Cc02G0169/Cc02G0481/Cc02G1006/Cc02G1599/Cc02G1904/Cc03G0166/Cc03G1271/Cc03G1923/Cc04G0680/Cc05G0039/Cc05G0317/Cc06G0561/Cc06G0771/Cc09G0177/Cc09G0540/Cc12G0443/Cc12G0658/Cc12G0778	22	salicylic acid mediated signaling pathway	BP
GO:0022853	GO:0022853	56/4294	99/11592	5.7286e-05	0.00200501	0.00175987	Cc01G1040/Cc02G1069/Cc03G1820/Cc03G2199/Cc03G2395/Cc04G0611/Cc04G1400/Cc05G0316/Cc05G0340/Cc05G1330/Cc05G2050/Cc06G0876/Cc12G0400/Cc12G0444/CcScaf0510/CcScaf0590/CcScaf0591/CcScaf1556/CcScaf1557/CcScaf1695/CcScaf1696/CcScaf1731/CcScaf1732/CcScaf1800/CcScaf1801/CcScaf1859/CcScaf1860/CcScaf1907/CcScaf1908/CcScaf1918/CcScaf1919/CcScaf1930/CcScaf1931/CcScaf2009/CcScaf2010/CcScaf2158/CcScaf2159/CcScaf…	56	active ion transmembrane transporter activity	MF
GO:0042625	GO:0042625	56/4294	99/11592	5.7286e-05	0.00200501	0.00175987	Cc01G1040/Cc02G1069/Cc03G1820/Cc03G2199/Cc03G2395/Cc04G0611/Cc04G1400/Cc05G0316/Cc05G0340/Cc05G1330/Cc05G2050/Cc06G0876/Cc12G0400/Cc12G0444/CcScaf0510/CcScaf0590/CcScaf0591/CcScaf1556/CcScaf1557/CcScaf1695/CcScaf1696/CcScaf1731/CcScaf1732/CcScaf1800/CcScaf1801/CcScaf1859/CcScaf1860/CcScaf1907/CcScaf1908/CcScaf1918/CcScaf1919/CcScaf1930/CcScaf1931/CcScaf2009/CcScaf2010/CcScaf2158/CcScaf2159/CcScaf…	56	ATPase coupled ion transmembrane transporter activity	MF
GO:0090662	GO:0090662	56/4294	99/11592	5.7286e-05	0.00200501	0.00175987	Cc01G1040/Cc02G1069/Cc03G1820/Cc03G2199/Cc03G2395/Cc04G0611/Cc04G1400/Cc05G0316/Cc05G0340/Cc05G1330/Cc05G2050/Cc06G0876/Cc12G0400/Cc12G0444/CcScaf0510/CcScaf0590/CcScaf0591/CcScaf1556/CcScaf1557/CcScaf1695/CcScaf1696/CcScaf1731/CcScaf1732/CcScaf1800/CcScaf1801/CcScaf1859/CcScaf1860/CcScaf1907/CcScaf1908/CcScaf1918/CcScaf1919/CcScaf1930/CcScaf1931/CcScaf2009/CcScaf2010/CcScaf2158/CcScaf2159/CcScaf…	56	ATP hydrolysis coupled transmembrane transport	BP
GO:0099131	GO:0099131	56/4294	99/11592	5.7286e-05	0.00200501	0.00175987	Cc01G1040/Cc02G1069/Cc03G1820/Cc03G2199/Cc03G2395/Cc04G0611/Cc04G1400/Cc05G0316/Cc05G0340/Cc05G1330/Cc05G2050/Cc06G0876/Cc12G0400/Cc12G0444/CcScaf0510/CcScaf0590/CcScaf0591/CcScaf1556/CcScaf1557/CcScaf1695/CcScaf1696/CcScaf1731/CcScaf1732/CcScaf1800/CcScaf1801/CcScaf1859/CcScaf1860/CcScaf1907/CcScaf1908/CcScaf1918/CcScaf1919/CcScaf1930/CcScaf1931/CcScaf2009/CcScaf2010/CcScaf2158/CcScaf2159/CcScaf…	56	ATP hydrolysis coupled ion transmembrane transport	BP
GO:0010073	GO:0010073	75/4294	141/11592	6.22296e-05	0.00215462	0.00189119	Cc01G0256/Cc01G0490/Cc01G1016/Cc01G1028/Cc01G1065/Cc01G1345/Cc01G2039/Cc01G2295/Cc02G0025/Cc02G0269/Cc02G0364/Cc02G0627/Cc02G0882/Cc02G1039/Cc02G1080/Cc02G1088/Cc02G1698/Cc02G1916/Cc02G1955/Cc02G2120/Cc03G0092/Cc03G0291/Cc03G0350/Cc03G0583/Cc03G0752/Cc03G0826/Cc03G1519/Cc03G2207/Cc04G0078/Cc04G0095/Cc04G0103/Cc04G0117/Cc04G0129/Cc04G0716/Cc04G0862/Cc04G0898/Cc04G1019/Cc04G1356/Cc05G0105/Cc05G0290…	75	meristem maintenance	BP
GO:0007178	GO:0007178	74/4294	139/11592	6.69128e-05	0.00229212	0.00201188	Cc01G0259/Cc01G0684/Cc01G0860/Cc01G1561/Cc02G0050/Cc02G0115/Cc02G0116/Cc02G0218/Cc02G0636/Cc02G0663/Cc02G1224/Cc02G2065/Cc03G0157/Cc03G1166/Cc03G1265/Cc03G1421/Cc03G1539/Cc03G1587/Cc03G1588/Cc03G1758/Cc03G2342/Cc04G0028/Cc04G0419/Cc04G0724/Cc04G0781/Cc04G0848/Cc04G0932/Cc04G1105/Cc04G1454/Cc04G1567/Cc04G1775/Cc05G0135/Cc05G0200/Cc05G0749/Cc05G1634/Cc05G1719/Cc05G2019/Cc05G2150/Cc05G2196/Cc06G0154…	74	transmembrane receptor protein serine/threonine kinase signaling pathway	BP
GO:0045333	GO:0045333	72/4294	135/11592	7.73409e-05	0.00262145	0.00230095	Cc01G0341/Cc01G2096/Cc02G0282/Cc02G2055/Cc02G2131/Cc03G0704/Cc04G0175/Cc04G0309/Cc04G0503/Cc05G0227/Cc05G0295/Cc05G0965/Cc05G1858/Cc07G0767/Cc07G0973/Cc08G0773/Cc10G0838/Cc11G0662/Cc11G0804/Cc11G1159/CcScaf0352/CcScaf0483/CcScaf0521/CcScaf0607/CcScaf0608/CcScaf0678/CcScaf0753/CcScaf0754/CcScaf0783/CcScaf0809/CcScaf0842/CcScaf1064/CcScaf1103/CcScaf1159/CcScaf1201/CcScaf1202/CcScaf1282/CcScaf1283/C…	72	cellular respiration	BP
GO:0009522	GO:0009522	19/4294	25/11592	8.34137e-05	0.00279783	0.00245577	Cc02G1866/Cc08G0179/Cc08G1139/Cc09G0243/Cc09G0245/CcScaf0612/CcScaf0758/CcScaf0958/CcScaf1279/CcScaf1313/CcScaf1361/CcScaf1432/CcScaf1601/CcScaf1616/CcScaf1622/CcScaf1837/CcScaf1881/CcScaf2029/CcScaf2060	19	photosystem I	CC
GO:0009867	GO:0009867	38/4294	62/11592	8.78184e-05	0.00288806	0.00253496	Cc01G1016/Cc01G1721/Cc01G1802/Cc01G1993/Cc02G0130/Cc02G0390/Cc02G0481/Cc02G0754/Cc02G1088/Cc02G1599/Cc02G1685/Cc02G1904/Cc02G2034/Cc03G0125/Cc04G0273/Cc04G0406/Cc04G0475/Cc04G1500/Cc05G0039/Cc05G0498/Cc05G1274/Cc05G1687/Cc05G1796/Cc06G0484/Cc07G0673/Cc08G0089/Cc08G0794/Cc08G0915/Cc09G0053/Cc09G0177/Cc09G0540/Cc09G0567/Cc10G0058/Cc10G0165/Cc11G0266/Cc12G0178/Cc12G0658/Cc12G0778	38	jasmonic acid mediated signaling pathway	BP
GO:0098807	GO:0098807	27/4294	40/11592	8.78976e-05	0.00288806	0.00253496	Cc02G1866/Cc04G1023/Cc08G0179/Cc08G1139/Cc09G0243/Cc09G0245/CcScaf0590/CcScaf1556/CcScaf1696/CcScaf1732/CcScaf1801/CcScaf1860/CcScaf1908/CcScaf1918/CcScaf1930/CcScaf2009/CcScaf2095/CcScaf2159/CcScaf2178/CcScaf2347/CcScaf2384/CcScaf2497/CcScaf2511/CcScaf2592/CcScaf2744/CcScaf2799/CcScaf3062	27	chloroplast thylakoid membrane protein complex	CC
GO:2000280	GO:2000280	48/4294	83/11592	9.0248e-05	0.00293534	0.00257646	Cc01G0539/Cc01G1065/Cc01G1345/Cc02G0048/Cc02G0882/Cc02G1039/Cc03G0187/Cc03G0323/Cc03G0826/Cc03G1191/Cc03G1519/Cc03G1560/Cc03G1710/Cc03G1760/Cc03G2190/Cc03G2207/Cc04G0266/Cc04G0772/Cc04G0898/Cc04G0974/Cc04G1356/Cc05G0180/Cc05G0436/Cc05G0893/Cc05G1240/Cc05G1424/Cc05G1799/Cc05G2119/Cc05G2166/Cc06G0495/Cc06G0719/Cc06G0760/Cc06G1153/Cc07G0984/Cc07G1052/Cc07G1163/Cc09G0477/Cc09G0511/Cc10G1203/Cc11G0152…	48	regulation of root development	BP
GO:0009737	GO:0009737	191/4294	416/11592	9.96175e-05	0.00320768	0.0028155	Cc01G0049/Cc01G0071/Cc01G0199/Cc01G0218/Cc01G0248/Cc01G0688/Cc01G1028/Cc01G1080/Cc01G1093/Cc01G1094/Cc01G1398/Cc01G1608/Cc01G1907/Cc01G1922/Cc01G1982/Cc01G2032/Cc01G2220/Cc01G2506/Cc02G0025/Cc02G0026/Cc02G0037/Cc02G0048/Cc02G0165/Cc02G0274/Cc02G0349/Cc02G0374/Cc02G0390/Cc02G0449/Cc02G0673/Cc02G1005/Cc02G1032/Cc02G1080/Cc02G1113/Cc02G1203/Cc02G1365/Cc02G1474/Cc02G1657/Cc02G1702/Cc02G1752/Cc02G1754…	191	response to abscisic acid	BP
GO:0004842	GO:0004842	154/4294	327/11592	0.000102986	0.00328331	0.00288189	Cc01G0099/Cc01G0582/Cc01G0678/Cc01G0858/Cc01G1048/Cc01G1103/Cc01G1411/Cc01G1425/Cc01G1548/Cc01G1583/Cc01G1803/Cc01G1944/Cc01G2521/Cc02G0023/Cc02G0128/Cc02G0375/Cc02G0465/Cc02G0498/Cc02G0683/Cc02G0688/Cc02G0997/Cc02G1066/Cc02G1113/Cc02G1372/Cc02G1593/Cc02G1615/Cc02G1670/Cc02G1724/Cc02G1805/Cc02G1936/Cc02G1990/Cc02G2262/Cc02G2381/Cc03G0422/Cc03G0566/Cc03G0586/Cc03G0592/Cc03G0642/Cc03G0777/Cc03G0778…	154	ubiquitin-protein transferase activity	MF
GO:0048366	GO:0048366	129/4294	268/11592	0.000112969	0.00351405	0.00308441	Cc01G0049/Cc01G0681/Cc01G0846/Cc01G1016/Cc01G1113/Cc01G1222/Cc01G1345/Cc01G1508/Cc01G1907/Cc01G1993/Cc01G2025/Cc01G2223/Cc01G2506/Cc01G2521/Cc02G0047/Cc02G0048/Cc02G0128/Cc02G0149/Cc02G0274/Cc02G0673/Cc02G0882/Cc02G0991/Cc02G1088/Cc02G1376/Cc02G1390/Cc02G1635/Cc02G1702/Cc02G1871/Cc02G1925/Cc02G1955/Cc02G2014/Cc02G2125/Cc02G2180/Cc03G0125/Cc03G0144/Cc03G0184/Cc03G0246/Cc03G0626/Cc03G0826/Cc03G0890…	129	leaf development	BP
GO:0015934	GO:0015934	71/4294	134/11592	0.000113367	0.00351405	0.00308441	Cc01G0242/Cc01G0907/Cc01G1129/Cc01G1417/Cc01G1508/Cc01G1522/Cc01G2016/Cc01G2057/Cc02G0051/Cc02G0508/Cc02G0842/Cc02G1154/Cc02G1216/Cc02G1613/Cc02G2093/Cc03G0398/Cc03G1510/Cc03G1756/Cc03G1969/Cc04G0597/Cc04G0951/Cc04G0985/Cc04G1089/Cc04G1261/Cc04G1548/Cc05G0122/Cc05G0131/Cc05G0277/Cc05G0343/Cc05G1169/Cc05G1344/Cc05G1422/Cc05G1876/Cc05G2030/Cc05G2106/Cc05G2141/Cc07G0051/Cc07G0951/Cc08G0081/Cc08G0134…	71	large ribosomal subunit	CC
GO:0010628	GO:0010628	203/4294	446/11592	0.000113497	0.00351405	0.00308441	Cc01G0136/Cc01G0266/Cc01G0334/Cc01G0368/Cc01G0414/Cc01G0628/Cc01G0694/Cc01G0879/Cc01G1092/Cc01G1119/Cc01G1831/Cc01G1938/Cc01G1961/Cc01G1969/Cc01G2046/Cc01G2047/Cc01G2125/Cc01G2185/Cc01G2189/Cc02G0026/Cc02G0038/Cc02G0166/Cc02G0169/Cc02G0189/Cc02G0206/Cc02G0644/Cc02G0937/Cc02G1006/Cc02G1192/Cc02G1212/Cc02G1376/Cc02G1635/Cc02G1683/Cc02G1685/Cc02G1700/Cc02G1704/Cc02G1782/Cc02G1846/Cc02G1847/Cc02G1867…	203	positive regulation of gene expression	BP
GO:0090567	GO:0090567	147/4294	311/11592	0.000118238	0.00362597	0.00318265	Cc01G0220/Cc01G0239/Cc01G0381/Cc01G0396/Cc01G0682/Cc01G0880/Cc01G1016/Cc01G1034/Cc01G1119/Cc01G1222/Cc01G1271/Cc01G1368/Cc01G1383/Cc01G1741/Cc01G2000/Cc01G2078/Cc01G2134/Cc01G2145/Cc01G2295/Cc01G2506/Cc02G0025/Cc02G0035/Cc02G0269/Cc02G0283/Cc02G0374/Cc02G0465/Cc02G0868/Cc02G1075/Cc02G1088/Cc02G1203/Cc02G1593/Cc02G1678/Cc02G1698/Cc02G1796/Cc02G1803/Cc02G1871/Cc02G1916/Cc02G1955/Cc02G2014/Cc02G2015…	147	reproductive shoot system development	BP
GO:0005844	GO:0005844	49/4294	86/11592	0.000127848	0.00388369	0.00340886	Cc01G0199/Cc01G0466/Cc01G0525/Cc01G0907/Cc01G1508/Cc01G1982/Cc01G2057/Cc02G0051/Cc02G0508/Cc02G1119/Cc02G1154/Cc02G1216/Cc02G1546/Cc02G1613/Cc02G2093/Cc03G0270/Cc03G0447/Cc03G0588/Cc03G1591/Cc03G1756/Cc03G2423/Cc04G0597/Cc04G0970/Cc04G1079/Cc04G1089/Cc04G1498/Cc04G1548/Cc05G0122/Cc05G0131/Cc05G0277/Cc05G0343/Cc05G1024/Cc05G1126/Cc05G1344/Cc05G1715/Cc05G2030/Cc05G2039/Cc05G2124/Cc06G0842/Cc07G0051…	49	polysome	CC
GO:0009733	GO:0009733	121/4294	250/11592	0.000135913	0.0040901	0.00359004	Cc01G0145/Cc01G0165/Cc01G0248/Cc01G0558/Cc01G0628/Cc01G0698/Cc01G0846/Cc01G1398/Cc01G1423/Cc01G1834/Cc01G1970/Cc01G2032/Cc01G2222/Cc02G0025/Cc02G0026/Cc02G0048/Cc02G0108/Cc02G0132/Cc02G0149/Cc02G0836/Cc02G1053/Cc02G1666/Cc02G1698/Cc02G1702/Cc02G1740/Cc02G1796/Cc02G1817/Cc02G1867/Cc02G1874/Cc02G1904/Cc02G1939/Cc02G1940/Cc02G2034/Cc02G2120/Cc02G2371/Cc02G2415/Cc03G0066/Cc03G0081/Cc03G0191/Cc03G0248…	121	response to auxin	BP
GO:0005881	GO:0005881	23/4294	33/11592	0.00013953	0.00416005	0.00365144	Cc01G1078/Cc01G1343/Cc02G0038/Cc02G0884/Cc02G1033/Cc02G1655/Cc02G1757/Cc03G1378/Cc04G0772/Cc04G0790/Cc05G0514/Cc06G0455/Cc06G0760/Cc07G0498/Cc08G0872/Cc08G1014/Cc08G1264/Cc09G0333/Cc09G0556/Cc11G0556/Cc11G1079/Cc12G0162/Cc12G0789	23	cytoplasmic microtubule	CC
GO:0010150	GO:0010150	53/4294	95/11592	0.000146367	0.00428455	0.00376071	Cc01G1222/Cc01G1345/Cc01G1993/Cc01G2025/Cc01G2506/Cc01G2521/Cc02G0128/Cc02G0882/Cc02G1376/Cc02G1702/Cc02G2125/Cc02G2180/Cc03G0125/Cc03G0144/Cc03G0826/Cc03G1519/Cc03G2059/Cc04G0325/Cc04G0491/Cc04G0765/Cc04G0898/Cc05G0067/Cc05G0245/Cc05G0398/Cc05G0893/Cc05G1274/Cc05G2166/Cc05G2177/Cc06G0199/Cc06G0382/Cc06G0744/Cc07G0162/Cc07G0900/Cc07G0984/Cc07G1119/Cc08G0089/Cc08G0146/Cc08G0159/Cc08G0316/Cc08G0341…	53	leaf senescence	BP
GO:0009955	GO:0009955	24/4294	35/11592	0.000149103	0.00432534	0.00379651	Cc01G1016/Cc01G1368/Cc01G1508/Cc02G0149/Cc02G0868/Cc02G1088/Cc02G1925/Cc02G2015/Cc02G2120/Cc03G0737/Cc04G0385/Cc04G1144/Cc05G0310/Cc05G0343/Cc06G0229/Cc08G0217/Cc08G0399/Cc08G0818/Cc08G1255/Cc09G0852/Cc10G1078/Cc11G0056/Cc12G0452/Cc12G0523	24	adaxial/abaxial pattern specification	BP
GO:0009908	GO:0009908	141/4294	298/11592	0.0001522	0.00437574	0.00384075	Cc01G0220/Cc01G0239/Cc01G0381/Cc01G0396/Cc01G0682/Cc01G0880/Cc01G1016/Cc01G1034/Cc01G1119/Cc01G1222/Cc01G1271/Cc01G1368/Cc01G1383/Cc01G2000/Cc01G2078/Cc01G2134/Cc01G2145/Cc01G2295/Cc01G2506/Cc02G0025/Cc02G0035/Cc02G0269/Cc02G0283/Cc02G0374/Cc02G0465/Cc02G0868/Cc02G1075/Cc02G1088/Cc02G1203/Cc02G1593/Cc02G1678/Cc02G1698/Cc02G1796/Cc02G1803/Cc02G1871/Cc02G1916/Cc02G1955/Cc02G2014/Cc02G2015/Cc02G2261…	141	flower development	BP
GO:0046885	GO:0046885	25/4294	37/11592	0.000156777	0.00446746	0.00392126	Cc01G0220/Cc01G1222/Cc01G2000/Cc01G2524/Cc02G0465/Cc02G1593/Cc03G2059/Cc04G0390/Cc04G1167/Cc04G1500/Cc05G0182/Cc05G1685/Cc06G0222/Cc07G0676/Cc07G0991/Cc08G0013/Cc08G0397/Cc08G0463/Cc09G0109/Cc09G0540/Cc09G0654/Cc09G0891/Cc11G0994/Cc11G1168/Cc12G0778	25	regulation of hormone biosynthetic process	BP
GO:0007167	GO:0007167	74/4294	142/11592	0.000164246	0.00463923	0.00407203	Cc01G0259/Cc01G0684/Cc01G0860/Cc01G1561/Cc02G0050/Cc02G0115/Cc02G0116/Cc02G0218/Cc02G0636/Cc02G0663/Cc02G1224/Cc02G2065/Cc03G0157/Cc03G1166/Cc03G1265/Cc03G1421/Cc03G1539/Cc03G1587/Cc03G1588/Cc03G1758/Cc03G2342/Cc04G0028/Cc04G0419/Cc04G0724/Cc04G0781/Cc04G0848/Cc04G0932/Cc04G1105/Cc04G1454/Cc04G1567/Cc04G1775/Cc05G0135/Cc05G0200/Cc05G0749/Cc05G1634/Cc05G1719/Cc05G2019/Cc05G2150/Cc05G2196/Cc06G0154…	74	enzyme linked receptor protein signaling pathway	BP
GO:0001228	GO:0001228	27/4294	41/11592	0.000166787	0.00467004	0.00409907	Cc01G0879/Cc01G1969/Cc01G2189/Cc02G1192/Cc02G1982/Cc03G0031/Cc03G0185/Cc03G0802/Cc03G2226/Cc03G2400/Cc04G0308/Cc04G0598/Cc04G0765/Cc05G1241/Cc05G1302/Cc05G1342/Cc06G0241/Cc06G0418/Cc06G0744/Cc06G0872/Cc06G1137/Cc07G1119/Cc08G0374/Cc08G0582/Cc08G0846/Cc10G1072/Cc11G1235	27	DNA-binding transcription activator activity, RNA polymerase II-specific	MF
GO:0010014	GO:0010014	28/4294	43/11592	0.000169387	0.00470196	0.00412709	Cc01G0145/Cc01G0353/Cc01G1065/Cc01G1970/Cc02G1039/Cc02G2034/Cc03G0066/Cc03G0367/Cc03G1519/Cc04G1144/Cc04G1161/Cc04G1356/Cc04G1506/Cc05G0289/Cc05G0310/Cc05G1150/Cc05G1200/Cc05G1799/Cc05G1965/Cc07G0686/Cc07G0984/Cc08G0197/Cc08G0794/Cc09G0288/Cc09G0852/Cc09G0889/Cc12G0452/Cc12G0481	28	meristem initiation	BP
GO:0045903	GO:0045903	14/4294	17/11592	0.000173311	0.00476976	0.00418659	CcScaf0351/CcScaf0482/CcScaf0520/CcScaf0679/CcScaf0784/CcScaf0810/CcScaf0841/CcScaf1065/CcScaf1104/CcScaf1158/CcScaf2098/CcScaf2123/CcScaf2287/CcScaf2683	14	positive regulation of translational fidelity	BP
GO:0016655	GO:0016655	42/4294	72/11592	0.000187523	0.00511715	0.00449152	Cc04G0020/Cc04G0503/Cc04G1748/CcScaf0352/CcScaf0483/CcScaf0521/CcScaf0611/CcScaf0678/CcScaf0757/CcScaf0783/CcScaf0809/CcScaf0842/CcScaf0957/CcScaf1064/CcScaf1103/CcScaf1159/CcScaf1205/CcScaf1280/CcScaf1293/CcScaf1312/CcScaf1347/CcScaf1362/CcScaf1431/CcScaf1446/CcScaf1464/CcScaf1477/CcScaf1600/CcScaf1615/CcScaf1623/CcScaf1836/CcScaf1880/CcScaf2026/CcScaf2030/CcScaf2085/CcScaf2097/CcScaf2122/CcScaf…	42	oxidoreductase activity, acting on NAD(P)H, quinone or similar compound as acceptor	MF
GO:0006091	GO:0006091	148/4294	316/11592	0.00019222	0.00520124	0.00456533	Cc01G0171/Cc01G0341/Cc01G1160/Cc01G1321/Cc01G1976/Cc01G2096/Cc02G0148/Cc02G0229/Cc02G0282/Cc02G0609/Cc02G0965/Cc02G1866/Cc02G2055/Cc02G2131/Cc02G2145/Cc03G0084/Cc03G0110/Cc03G0704/Cc04G0175/Cc04G0309/Cc04G0335/Cc04G0503/Cc04G1023/Cc04G1228/Cc04G1530/Cc05G0225/Cc05G0227/Cc05G0295/Cc05G0965/Cc05G1257/Cc05G1278/Cc05G1290/Cc05G1670/Cc05G1858/Cc05G1902/Cc06G0113/Cc06G0361/Cc06G0519/Cc06G0701/Cc07G0767…	148	generation of precursor metabolites and energy	BP
GO:0000038	GO:0000038	19/4294	26/11592	0.000202039	0.00542138	0.00475855	Cc01G0688/Cc01G0695/Cc01G1650/Cc01G1832/Cc03G0819/Cc04G0940/Cc05G0456/Cc05G0477/Cc05G0900/Cc06G0309/Cc06G0788/Cc08G0213/Cc09G0322/Cc09G0926/Cc10G0836/Cc10G1199/Cc11G0292/Cc11G0479/Cc12G0219	19	very long-chain fatty acid metabolic process	BP
GO:0010119	GO:0010119	40/4294	68/11592	0.00020685	0.00550461	0.0048316	Cc01G0049/Cc01G0248/Cc01G1073/Cc01G1345/Cc01G1875/Cc01G1907/Cc01G2032/Cc02G0882/Cc02G1615/Cc03G0699/Cc03G0752/Cc03G0826/Cc03G0997/Cc03G1406/Cc03G1507/Cc03G1519/Cc03G1849/Cc03G2304/Cc04G0661/Cc04G0898/Cc04G1235/Cc05G0771/Cc05G0893/Cc05G0941/Cc05G1259/Cc05G1894/Cc05G2166/Cc05G2177/Cc06G0213/Cc06G0526/Cc06G0981/Cc07G0070/Cc07G0473/Cc07G0968/Cc07G0984/Cc08G1363/Cc10G0309/Cc11G0107/Cc11G1157/Cc12G0615	40	regulation of stomatal movement	BP
GO:0034637	GO:0034637	70/4294	134/11592	0.00022178	0.00580997	0.00509963	Cc01G0356/Cc01G0856/Cc01G1028/Cc01G1321/Cc01G1348/Cc01G2081/Cc01G2216/Cc01G2514/Cc02G0016/Cc02G0019/Cc02G0089/Cc02G0879/Cc02G1080/Cc02G1234/Cc02G1428/Cc02G1854/Cc02G2130/Cc03G0012/Cc03G0444/Cc03G0510/Cc03G0859/Cc03G0991/Cc03G1271/Cc04G0749/Cc04G0772/Cc04G0811/Cc04G0845/Cc04G1094/Cc04G1237/Cc04G1546/Cc05G0093/Cc05G0139/Cc05G0780/Cc05G0877/Cc05G1194/Cc05G1222/Cc05G1654/Cc05G1892/Cc05G1928/Cc05G2024…	70	cellular carbohydrate biosynthetic process	BP
GO:0046677	GO:0046677	141/4294	300/11592	0.000221934	0.00580997	0.00509963	Cc01G0266/Cc01G0368/Cc01G0507/Cc01G0572/Cc01G0628/Cc01G0684/Cc01G1092/Cc01G1119/Cc01G1346/Cc01G1367/Cc01G1398/Cc01G1938/Cc01G2025/Cc01G2046/Cc01G2047/Cc01G2125/Cc02G0026/Cc02G0071/Cc02G0102/Cc02G0169/Cc02G0481/Cc02G0869/Cc02G0880/Cc02G1006/Cc02G1376/Cc02G1599/Cc02G1644/Cc02G1702/Cc02G1796/Cc02G1864/Cc02G1867/Cc02G1902/Cc02G1904/Cc02G2054/Cc02G2072/Cc02G2120/Cc02G2180/Cc02G2415/Cc03G0144/Cc03G0166…	141	response to antibiotic	BP
GO:0090626	GO:0090626	57/4294	105/11592	0.000225444	0.00581902	0.00510757	Cc01G1383/Cc01G1415/Cc01G1721/Cc01G1741/Cc02G0048/Cc02G0453/Cc02G0522/Cc02G0588/Cc02G0843/Cc02G1375/Cc02G1622/Cc02G1811/Cc02G1888/Cc03G0613/Cc03G1479/Cc03G1760/Cc04G0466/Cc04G0779/Cc04G0940/Cc04G1008/Cc04G1048/Cc04G1491/Cc05G0100/Cc05G0471/Cc05G0522/Cc05G1019/Cc05G1691/Cc05G2056/Cc05G2096/Cc06G0082/Cc06G0773/Cc07G0072/Cc07G0163/Cc07G0662/Cc08G0194/Cc08G0226/Cc08G1025/Cc08G1166/Cc08G1264/Cc08G1358…	57	plant epidermis morphogenesis	BP
GO:0009142	GO:0009142	46/4294	81/11592	0.000225894	0.00581902	0.00510757	Cc01G0171/Cc01G1976/Cc02G0609/Cc02G1648/Cc02G2131/Cc03G0084/Cc03G0110/Cc03G0704/Cc04G0335/Cc04G0689/Cc04G1228/Cc05G0110/Cc05G0227/Cc05G0965/Cc05G1278/Cc05G1290/Cc05G1902/Cc06G0361/Cc06G0609/Cc08G0866/Cc09G0563/Cc10G0556/Cc10G0777/Cc12G0801/CcScaf0510/CcScaf0591/CcScaf1557/CcScaf1695/CcScaf1731/CcScaf1800/CcScaf1859/CcScaf1907/CcScaf1919/CcScaf1931/CcScaf2010/CcScaf2158/CcScaf2177/CcScaf2251/CcSca…	46	nucleoside triphosphate biosynthetic process	BP
GO:0006412	GO:0006412	174/4294	380/11592	0.000236561	0.00604546	0.00530633	Cc01G0242/Cc01G0251/Cc01G0369/Cc01G0525/Cc01G1034/Cc01G1129/Cc01G1417/Cc01G1508/Cc01G1522/Cc01G2016/Cc01G2057/Cc02G0051/Cc02G0508/Cc02G0842/Cc02G1075/Cc02G1216/Cc02G1613/Cc02G2093/Cc03G0313/Cc03G0356/Cc03G0398/Cc03G0447/Cc03G0582/Cc03G0588/Cc03G1510/Cc03G1591/Cc03G1756/Cc03G1969/Cc03G2412/Cc04G0027/Cc04G0314/Cc04G0597/Cc04G0985/Cc04G1089/Cc04G1261/Cc04G1498/Cc04G1548/Cc04G1774/Cc05G0122/Cc05G0277…	174	translation	BP
GO:0019787	GO:0019787	157/4294	339/11592	0.00024366	0.00617783	0.00542252	Cc01G0099/Cc01G0582/Cc01G0678/Cc01G0698/Cc01G0858/Cc01G1048/Cc01G1103/Cc01G1411/Cc01G1425/Cc01G1548/Cc01G1583/Cc01G1803/Cc01G1834/Cc01G1944/Cc01G2521/Cc02G0023/Cc02G0128/Cc02G0375/Cc02G0465/Cc02G0498/Cc02G0683/Cc02G0688/Cc02G0997/Cc02G1066/Cc02G1113/Cc02G1365/Cc02G1372/Cc02G1593/Cc02G1615/Cc02G1670/Cc02G1724/Cc02G1805/Cc02G1936/Cc02G1990/Cc02G2262/Cc02G2381/Cc03G0422/Cc03G0566/Cc03G0586/Cc03G0592…	157	ubiquitin-like protein transferase activity	MF
GO:0048437	GO:0048437	98/4294	199/11592	0.000260575	0.00652461	0.0057269	Cc01G0220/Cc01G0239/Cc01G0381/Cc01G0396/Cc01G0682/Cc01G0880/Cc01G1016/Cc01G1119/Cc01G1271/Cc01G1368/Cc01G1383/Cc01G2000/Cc01G2078/Cc01G2134/Cc01G2145/Cc01G2295/Cc01G2506/Cc02G0025/Cc02G0269/Cc02G0283/Cc02G0374/Cc02G0465/Cc02G0868/Cc02G1088/Cc02G1593/Cc02G1678/Cc02G1796/Cc02G1803/Cc02G1916/Cc02G2015/Cc02G2261/Cc03G0184/Cc03G0396/Cc03G0421/Cc03G0515/Cc03G0583/Cc03G0592/Cc03G0626/Cc03G1383/Cc03G1955…	98	floral organ development	BP
GO:0008092	GO:0008092	85/4294	169/11592	0.00027134	0.00672088	0.00589917	Cc01G0588/Cc01G0590/Cc01G1073/Cc01G1174/Cc01G1279/Cc01G1313/Cc01G1343/Cc01G1372/Cc01G1377/Cc01G1439/Cc01G1503/Cc02G0038/Cc02G0193/Cc02G0385/Cc02G0588/Cc02G0821/Cc02G0864/Cc02G0865/Cc02G0884/Cc02G0893/Cc02G0906/Cc02G0950/Cc02G1462/Cc02G1481/Cc02G1655/Cc02G1958/Cc02G1970/Cc02G2264/Cc03G0256/Cc03G0274/Cc03G0813/Cc03G1378/Cc03G1479/Cc03G1849/Cc03G2365/Cc04G0484/Cc04G0772/Cc04G0790/Cc04G1048/Cc04G1082…	85	cytoskeletal protein binding	MF
GO:0005746	GO:0005746	54/4294	99/11592	0.000277858	0.00680426	0.00597235	Cc01G0341/Cc01G2096/Cc01G2148/Cc02G2055/Cc02G2131/Cc03G0704/Cc03G0960/Cc04G1063/Cc04G1310/Cc05G0227/Cc05G0799/Cc05G0965/Cc05G1164/Cc05G1845/Cc05G2049/Cc08G0773/CcScaf0607/CcScaf0608/CcScaf0753/CcScaf0754/CcScaf1201/CcScaf1202/CcScaf1282/CcScaf1283/CcScaf1296/CcScaf1297/CcScaf1308/CcScaf1309/CcScaf1350/CcScaf1351/CcScaf1365/CcScaf1366/CcScaf1427/CcScaf1428/CcScaf1449/CcScaf1450/CcScaf1466/CcScaf14…	54	mitochondrial respiratory chain	CC
GO:0000904	GO:0000904	103/4294	211/11592	0.000278932	0.00680426	0.00597235	Cc01G0262/Cc01G0953/Cc01G1048/Cc01G1372/Cc01G1383/Cc01G1415/Cc01G1721/Cc01G1882/Cc01G1939/Cc01G2044/Cc02G0084/Cc02G0522/Cc02G0588/Cc02G0843/Cc02G0865/Cc02G1046/Cc02G1066/Cc02G1136/Cc02G1375/Cc02G1622/Cc02G1723/Cc02G1811/Cc02G1832/Cc02G1888/Cc02G2056/Cc03G0163/Cc03G0613/Cc03G0705/Cc03G0733/Cc03G0801/Cc03G0859/Cc03G0996/Cc03G1149/Cc03G1479/Cc03G1823/Cc03G1838/Cc04G0043/Cc04G0106/Cc04G0133/Cc04G0152…	103	cell morphogenesis involved in differentiation	BP
GO:0009682	GO:0009682	16/4294	21/11592	0.000299444	0.00708977	0.00622296	Cc01G1016/Cc01G2046/Cc02G0130/Cc02G0481/Cc02G1088/Cc02G1599/Cc02G1685/Cc03G0166/Cc04G0406/Cc04G1195/Cc05G1796/Cc08G0089/Cc08G0915/Cc09G0053/Cc09G0567/Cc09G0930	16	induced systemic resistance	BP
GO:0042761	GO:0042761	16/4294	21/11592	0.000299444	0.00708977	0.00622296	Cc01G0688/Cc01G0695/Cc01G1650/Cc01G1832/Cc03G0819/Cc04G0940/Cc05G0456/Cc05G0477/Cc05G0900/Cc06G0309/Cc06G0788/Cc10G0836/Cc10G1199/Cc11G0292/Cc11G0479/Cc12G0219	16	very long-chain fatty acid biosynthetic process	BP
GO:0070069	GO:0070069	16/4294	21/11592	0.000299444	0.00708977	0.00622296	Cc01G0341/Cc01G2096/Cc02G2055/Cc02G2131/Cc03G0704/Cc05G0227/Cc05G0965/Cc08G0773/CcScaf0281/CcScaf0294/CcScaf0361/CcScaf0491/CcScaf0777/CcScaf0802/CcScaf0849/CcScaf1095	16	cytochrome complex	CC
GO:0006754	GO:0006754	40/4294	69/11592	0.000317396	0.00745996	0.00654789	Cc01G0171/Cc01G1976/Cc02G0609/Cc02G1648/Cc02G2131/Cc03G0084/Cc03G0110/Cc03G0704/Cc04G0335/Cc04G1228/Cc05G0227/Cc05G0965/Cc05G1278/Cc05G1290/Cc05G1902/Cc06G0361/Cc08G0866/Cc10G0556/CcScaf0510/CcScaf0591/CcScaf1557/CcScaf1695/CcScaf1731/CcScaf1800/CcScaf1859/CcScaf1907/CcScaf1919/CcScaf1931/CcScaf2010/CcScaf2158/CcScaf2177/CcScaf2251/CcScaf2348/CcScaf2383/CcScaf2498/CcScaf2510/CcScaf2593/CcScaf2745…	40	ATP biosynthetic process	BP
GO:0016051	GO:0016051	98/4294	200/11592	0.000327087	0.00763203	0.00669892	Cc01G0356/Cc01G0553/Cc01G0856/Cc01G1028/Cc01G1158/Cc01G1321/Cc01G1348/Cc01G2081/Cc01G2216/Cc01G2514/Cc02G0016/Cc02G0019/Cc02G0089/Cc02G0609/Cc02G0879/Cc02G0967/Cc02G1080/Cc02G1234/Cc02G1428/Cc02G1844/Cc02G1854/Cc02G1952/Cc02G2130/Cc03G0012/Cc03G0127/Cc03G0338/Cc03G0444/Cc03G0510/Cc03G0859/Cc03G0991/Cc03G1271/Cc03G1383/Cc03G1405/Cc03G1518/Cc03G1535/Cc03G1976/Cc04G0749/Cc04G0772/Cc04G0811/Cc04G0845…	98	carbohydrate biosynthetic process	BP
GO:0032272	GO:0032272	17/4294	23/11592	0.000355527	0.00817712	0.00717737	Cc01G1174/Cc01G1503/Cc02G0950/Cc03G2365/Cc05G0337/Cc05G1286/Cc06G0333/Cc06G0911/Cc07G0586/Cc08G0372/Cc08G0843/Cc09G0556/Cc10G0849/Cc11G0521/Cc11G1035/Cc12G0404/Cc12G0789	17	negative regulation of protein polymerization	BP
GO:0070469	GO:0070469	54/4294	100/11592	0.000388401	0.00876527	0.00769361	Cc01G0341/Cc01G2096/Cc01G2148/Cc02G2055/Cc02G2131/Cc03G0704/Cc03G0960/Cc04G1063/Cc04G1310/Cc05G0227/Cc05G0799/Cc05G0965/Cc05G1164/Cc05G1845/Cc05G2049/Cc08G0773/CcScaf0607/CcScaf0608/CcScaf0753/CcScaf0754/CcScaf1201/CcScaf1202/CcScaf1282/CcScaf1283/CcScaf1296/CcScaf1297/CcScaf1308/CcScaf1309/CcScaf1350/CcScaf1351/CcScaf1365/CcScaf1366/CcScaf1427/CcScaf1428/CcScaf1449/CcScaf1450/CcScaf1466/CcScaf14…	54	respiratory chain	CC
GO:0098803	GO:0098803	54/4294	100/11592	0.000388401	0.00876527	0.00769361	Cc01G0341/Cc01G2096/Cc01G2148/Cc02G2055/Cc02G2131/Cc03G0704/Cc03G0960/Cc04G1063/Cc04G1310/Cc05G0227/Cc05G0799/Cc05G0965/Cc05G1164/Cc05G1845/Cc05G2049/Cc08G0773/CcScaf0607/CcScaf0608/CcScaf0753/CcScaf0754/CcScaf1201/CcScaf1202/CcScaf1282/CcScaf1283/CcScaf1296/CcScaf1297/CcScaf1308/CcScaf1309/CcScaf1350/CcScaf1351/CcScaf1365/CcScaf1366/CcScaf1427/CcScaf1428/CcScaf1449/CcScaf1450/CcScaf1466/CcScaf14…	54	respiratory chain complex	CC
GO:0009862	GO:0009862	13/4294	16/11592	0.000389265	0.00876527	0.00769361	Cc01G0572/Cc01G1092/Cc01G2046/Cc02G0071/Cc02G0481/Cc02G1006/Cc02G1599/Cc02G1904/Cc03G0166/Cc03G1923/Cc05G0317/Cc06G0771/Cc12G0443	13	systemic acquired resistance, salicylic acid mediated signaling pathway	BP
GO:0009201	GO:0009201	43/4294	76/11592	0.000399313	0.00888459	0.00779834	Cc01G0171/Cc01G1976/Cc02G0609/Cc02G1648/Cc02G2131/Cc03G0084/Cc03G0110/Cc03G0704/Cc04G0335/Cc04G1228/Cc05G0110/Cc05G0227/Cc05G0965/Cc05G1278/Cc05G1290/Cc05G1902/Cc06G0361/Cc08G0866/Cc09G0563/Cc10G0556/Cc12G0801/CcScaf0510/CcScaf0591/CcScaf1557/CcScaf1695/CcScaf1731/CcScaf1800/CcScaf1859/CcScaf1907/CcScaf1919/CcScaf1931/CcScaf2010/CcScaf2158/CcScaf2177/CcScaf2251/CcScaf2348/CcScaf2383/CcScaf2498/Cc…	43	ribonucleoside triphosphate biosynthetic process	BP
GO:0071695	GO:0071695	66/4294	127/11592	0.000400082	0.00888459	0.00779834	Cc01G1109/Cc01G1222/Cc01G1335/Cc01G1875/Cc01G2506/Cc02G0084/Cc02G0693/Cc02G0780/Cc02G0888/Cc02G0994/Cc02G1723/Cc02G1803/Cc02G1832/Cc02G2243/Cc02G2306/Cc03G0699/Cc03G0801/Cc03G1420/Cc03G1712/Cc03G2059/Cc03G2226/Cc03G2365/Cc04G0152/Cc04G0288/Cc04G0451/Cc04G1082/Cc04G1115/Cc04G1137/Cc05G0108/Cc05G0909/Cc05G1986/Cc05G1991/Cc05G2010/Cc05G2035/Cc05G2177/Cc06G0217/Cc06G0448/Cc06G0507/Cc06G0911/Cc06G1137…	66	anatomical structure maturation	BP
GO:0018105	GO:0018105	35/4294	59/11592	0.00040622	0.0089591	0.00786375	Cc01G0276/Cc01G1080/Cc01G1093/Cc01G1094/Cc01G2050/Cc02G0444/Cc02G0449/Cc02G0914/Cc02G1005/Cc02G1032/Cc02G1474/Cc02G2088/Cc02G2152/Cc02G2157/Cc03G0173/Cc03G0932/Cc03G1894/Cc03G1924/Cc04G0715/Cc04G1035/Cc04G1416/Cc05G0083/Cc05G0280/Cc05G0820/Cc05G1246/Cc05G2068/Cc06G0104/Cc06G0213/Cc06G0652/Cc07G1136/Cc08G0130/Cc09G0484/Cc10G0629/Cc10G0744/Cc11G1246	35	peptidyl-serine phosphorylation	BP
GO:0043043	GO:0043043	174/4294	384/11592	0.000446025	0.00977008	0.00857557	Cc01G0242/Cc01G0251/Cc01G0369/Cc01G0525/Cc01G1034/Cc01G1129/Cc01G1417/Cc01G1508/Cc01G1522/Cc01G2016/Cc01G2057/Cc02G0051/Cc02G0508/Cc02G0842/Cc02G1075/Cc02G1216/Cc02G1613/Cc02G2093/Cc03G0313/Cc03G0356/Cc03G0398/Cc03G0447/Cc03G0582/Cc03G0588/Cc03G1510/Cc03G1591/Cc03G1756/Cc03G1969/Cc03G2412/Cc04G0027/Cc04G0314/Cc04G0597/Cc04G0985/Cc04G1089/Cc04G1261/Cc04G1498/Cc04G1548/Cc04G1774/Cc05G0122/Cc05G0277…	174	peptide biosynthetic process	BP
GO:0019199	GO:0019199	74/4294	146/11592	0.000490471	0.010671	0.00936638	Cc01G0259/Cc01G0684/Cc01G0860/Cc01G1561/Cc02G0050/Cc02G0115/Cc02G0116/Cc02G0218/Cc02G0636/Cc02G0663/Cc02G1224/Cc02G2065/Cc03G0157/Cc03G1166/Cc03G1265/Cc03G1421/Cc03G1539/Cc03G1587/Cc03G1588/Cc03G1758/Cc03G2342/Cc04G0028/Cc04G0419/Cc04G0724/Cc04G0781/Cc04G0848/Cc04G0932/Cc04G1105/Cc04G1454/Cc04G1567/Cc04G1775/Cc05G0135/Cc05G0200/Cc05G0749/Cc05G1634/Cc05G1719/Cc05G2019/Cc05G2150/Cc05G2196/Cc06G0154…	74	transmembrane receptor protein kinase activity	MF
GO:0006450	GO:0006450	14/4294	18/11592	0.00051276	0.0110811	0.00972632	CcScaf0351/CcScaf0482/CcScaf0520/CcScaf0679/CcScaf0784/CcScaf0810/CcScaf0841/CcScaf1065/CcScaf1104/CcScaf1158/CcScaf2098/CcScaf2123/CcScaf2287/CcScaf2683	14	regulation of translational fidelity	BP
GO:0048764	GO:0048764	49/4294	90/11592	0.00055321	0.0117969	0.0103546	Cc01G1109/Cc01G1335/Cc01G1875/Cc02G0084/Cc02G0693/Cc02G0888/Cc02G0994/Cc02G1723/Cc02G1803/Cc02G1832/Cc03G0699/Cc03G0801/Cc03G1420/Cc03G2226/Cc03G2365/Cc04G0152/Cc04G0288/Cc04G0451/Cc04G1082/Cc04G1137/Cc05G0108/Cc05G0909/Cc05G1986/Cc05G1991/Cc05G2035/Cc06G0217/Cc06G0448/Cc06G0507/Cc06G0911/Cc06G1137/Cc07G0072/Cc07G0888/Cc08G0402/Cc08G0812/Cc08G0962/Cc08G1065/Cc08G1093/Cc09G0007/Cc09G0111/Cc09G0833…	49	trichoblast maturation	BP
GO:0048765	GO:0048765	49/4294	90/11592	0.00055321	0.0117969	0.0103546	Cc01G1109/Cc01G1335/Cc01G1875/Cc02G0084/Cc02G0693/Cc02G0888/Cc02G0994/Cc02G1723/Cc02G1803/Cc02G1832/Cc03G0699/Cc03G0801/Cc03G1420/Cc03G2226/Cc03G2365/Cc04G0152/Cc04G0288/Cc04G0451/Cc04G1082/Cc04G1137/Cc05G0108/Cc05G0909/Cc05G1986/Cc05G1991/Cc05G2035/Cc06G0217/Cc06G0448/Cc06G0507/Cc06G0911/Cc06G1137/Cc07G0072/Cc07G0888/Cc08G0402/Cc08G0812/Cc08G0962/Cc08G1065/Cc08G1093/Cc09G0007/Cc09G0111/Cc09G0833…	49	root hair cell differentiation	BP
GO:0009127	GO:0009127	43/4294	77/11592	0.000583045	0.0122706	0.0107704	Cc01G0171/Cc01G1976/Cc02G0609/Cc02G1648/Cc02G2131/Cc03G0084/Cc03G0110/Cc03G0704/Cc04G0335/Cc04G1228/Cc05G0227/Cc05G0965/Cc05G1278/Cc05G1290/Cc05G1902/Cc06G0361/Cc08G0285/Cc08G0866/Cc08G0968/Cc09G0454/Cc10G0556/CcScaf0510/CcScaf0591/CcScaf1557/CcScaf1695/CcScaf1731/CcScaf1800/CcScaf1859/CcScaf1907/CcScaf1919/CcScaf1931/CcScaf2010/CcScaf2158/CcScaf2177/CcScaf2251/CcScaf2348/CcScaf2383/CcScaf2498/Cc…	43	purine nucleoside monophosphate biosynthetic process	BP
GO:0009168	GO:0009168	43/4294	77/11592	0.000583045	0.0122706	0.0107704	Cc01G0171/Cc01G1976/Cc02G0609/Cc02G1648/Cc02G2131/Cc03G0084/Cc03G0110/Cc03G0704/Cc04G0335/Cc04G1228/Cc05G0227/Cc05G0965/Cc05G1278/Cc05G1290/Cc05G1902/Cc06G0361/Cc08G0285/Cc08G0866/Cc08G0968/Cc09G0454/Cc10G0556/CcScaf0510/CcScaf0591/CcScaf1557/CcScaf1695/CcScaf1731/CcScaf1800/CcScaf1859/CcScaf1907/CcScaf1919/CcScaf1931/CcScaf2010/CcScaf2158/CcScaf2177/CcScaf2251/CcScaf2348/CcScaf2383/CcScaf2498/Cc…	43	purine ribonucleoside monophosphate biosynthetic process	BP
GO:0018209	GO:0018209	35/4294	60/11592	0.000630192	0.0130917	0.0114911	Cc01G0276/Cc01G1080/Cc01G1093/Cc01G1094/Cc01G2050/Cc02G0444/Cc02G0449/Cc02G0914/Cc02G1005/Cc02G1032/Cc02G1474/Cc02G2088/Cc02G2152/Cc02G2157/Cc03G0173/Cc03G0932/Cc03G1894/Cc03G1924/Cc04G0715/Cc04G1035/Cc04G1416/Cc05G0083/Cc05G0280/Cc05G0820/Cc05G1246/Cc05G2068/Cc06G0104/Cc06G0213/Cc06G0652/Cc07G1136/Cc08G0130/Cc09G0484/Cc10G0629/Cc10G0744/Cc11G1246	35	peptidyl-serine modification	BP
GO:0045893	GO:0045893	162/4294	357/11592	0.000637342	0.0131554	0.011547	Cc01G0136/Cc01G0266/Cc01G0334/Cc01G0368/Cc01G0628/Cc01G0694/Cc01G0879/Cc01G1092/Cc01G1119/Cc01G1831/Cc01G1938/Cc01G1961/Cc01G1969/Cc01G2046/Cc01G2047/Cc01G2125/Cc01G2189/Cc02G0026/Cc02G0038/Cc02G0166/Cc02G0169/Cc02G0206/Cc02G0644/Cc02G0937/Cc02G1006/Cc02G1192/Cc02G1212/Cc02G1376/Cc02G1635/Cc02G1683/Cc02G1685/Cc02G1700/Cc02G1704/Cc02G1782/Cc02G1846/Cc02G1847/Cc02G1867/Cc02G1916/Cc02G1945/Cc02G1982…	162	positive regulation of transcription, DNA-templated	BP
GO:0009145	GO:0009145	40/4294	71/11592	0.000706243	0.0143282	0.0125764	Cc01G0171/Cc01G1976/Cc02G0609/Cc02G1648/Cc02G2131/Cc03G0084/Cc03G0110/Cc03G0704/Cc04G0335/Cc04G1228/Cc05G0227/Cc05G0965/Cc05G1278/Cc05G1290/Cc05G1902/Cc06G0361/Cc08G0866/Cc10G0556/CcScaf0510/CcScaf0591/CcScaf1557/CcScaf1695/CcScaf1731/CcScaf1800/CcScaf1859/CcScaf1907/CcScaf1919/CcScaf1931/CcScaf2010/CcScaf2158/CcScaf2177/CcScaf2251/CcScaf2348/CcScaf2383/CcScaf2498/CcScaf2510/CcScaf2593/CcScaf2745…	40	purine nucleoside triphosphate biosynthetic process	BP
GO:0009206	GO:0009206	40/4294	71/11592	0.000706243	0.0143282	0.0125764	Cc01G0171/Cc01G1976/Cc02G0609/Cc02G1648/Cc02G2131/Cc03G0084/Cc03G0110/Cc03G0704/Cc04G0335/Cc04G1228/Cc05G0227/Cc05G0965/Cc05G1278/Cc05G1290/Cc05G1902/Cc06G0361/Cc08G0866/Cc10G0556/CcScaf0510/CcScaf0591/CcScaf1557/CcScaf1695/CcScaf1731/CcScaf1800/CcScaf1859/CcScaf1907/CcScaf1919/CcScaf1931/CcScaf2010/CcScaf2158/CcScaf2177/CcScaf2251/CcScaf2348/CcScaf2383/CcScaf2498/CcScaf2510/CcScaf2593/CcScaf2745…	40	purine ribonucleoside triphosphate biosynthetic process	BP
GO:0004888	GO:0004888	82/4294	166/11592	0.000707511	0.0143282	0.0125764	Cc01G0259/Cc01G0684/Cc01G0860/Cc01G1561/Cc02G0050/Cc02G0115/Cc02G0116/Cc02G0130/Cc02G0218/Cc02G0636/Cc02G0663/Cc02G1224/Cc02G2065/Cc03G0157/Cc03G1166/Cc03G1265/Cc03G1421/Cc03G1539/Cc03G1587/Cc03G1588/Cc03G1758/Cc03G2342/Cc04G0028/Cc04G0406/Cc04G0419/Cc04G0724/Cc04G0781/Cc04G0848/Cc04G0932/Cc04G1025/Cc04G1105/Cc04G1454/Cc04G1567/Cc04G1674/Cc04G1775/Cc05G0135/Cc05G0200/Cc05G0749/Cc05G1634/Cc05G1719…	82	transmembrane signaling receptor activity	MF
GO:0009838	GO:0009838	16/4294	22/11592	0.00071984	0.0144868	0.0127156	Cc01G0220/Cc01G1016/Cc01G2000/Cc01G2506/Cc02G1088/Cc03G1372/Cc04G0781/Cc05G0038/Cc08G0397/Cc08G0501/Cc09G0109/Cc09G0184/Cc09G0185/Cc11G1077/Cc12G0654/Cc12G0655	16	abscission	BP
GO:0009873	GO:0009873	39/4294	69/11592	0.000751751	0.015035	0.0131968	Cc01G0834/Cc01G1163/Cc01G1345/Cc01G1802/Cc02G0753/Cc02G0754/Cc02G0882/Cc02G0958/Cc02G1685/Cc03G0395/Cc03G0748/Cc03G0826/Cc03G1278/Cc03G1519/Cc03G2000/Cc03G2202/Cc04G0898/Cc04G0922/Cc04G1195/Cc04G1235/Cc05G0047/Cc05G0893/Cc05G0943/Cc05G1167/Cc05G1894/Cc05G2166/Cc06G1166/Cc07G0955/Cc07G0984/Cc08G0475/Cc08G0915/Cc09G0053/Cc09G0149/Cc09G0930/Cc10G0056/Cc10G0057/Cc10G0058/Cc11G0492/Cc12G0675	39	ethylene-activated signaling pathway	BP
GO:0009156	GO:0009156	49/4294	91/11592	0.000771903	0.0152486	0.0133843	Cc01G0171/Cc01G1381/Cc01G1976/Cc02G0609/Cc02G1648/Cc02G2026/Cc02G2131/Cc03G0084/Cc03G0110/Cc03G0674/Cc03G0704/Cc04G0335/Cc04G1228/Cc05G0227/Cc05G0965/Cc05G0985/Cc05G1278/Cc05G1290/Cc05G1902/Cc06G0361/Cc08G0285/Cc08G0405/Cc08G0800/Cc08G0866/Cc08G0968/Cc09G0454/Cc10G0556/CcScaf0510/CcScaf0591/CcScaf1557/CcScaf1695/CcScaf1731/CcScaf1800/CcScaf1859/CcScaf1907/CcScaf1919/CcScaf1931/CcScaf2010/CcScaf21…	49	ribonucleoside monophosphate biosynthetic process	BP
GO:0010054	GO:0010054	49/4294	91/11592	0.000771903	0.0152486	0.0133843	Cc01G1109/Cc01G1335/Cc01G1875/Cc02G0084/Cc02G0693/Cc02G0888/Cc02G0994/Cc02G1723/Cc02G1803/Cc02G1832/Cc03G0699/Cc03G0801/Cc03G1420/Cc03G2226/Cc03G2365/Cc04G0152/Cc04G0288/Cc04G0451/Cc04G1082/Cc04G1137/Cc05G0108/Cc05G0909/Cc05G1986/Cc05G1991/Cc05G2035/Cc06G0217/Cc06G0448/Cc06G0507/Cc06G0911/Cc06G1137/Cc07G0072/Cc07G0888/Cc08G0402/Cc08G0812/Cc08G0962/Cc08G1065/Cc08G1093/Cc09G0007/Cc09G0111/Cc09G0833…	49	trichoblast differentiation	BP
GO:0005747	GO:0005747	44/4294	80/11592	0.000782674	0.015274	0.0134066	Cc01G2148/Cc04G1063/Cc04G1310/Cc05G1164/Cc05G1845/Cc05G2049/CcScaf0607/CcScaf0608/CcScaf0753/CcScaf0754/CcScaf1201/CcScaf1202/CcScaf1282/CcScaf1283/CcScaf1296/CcScaf1297/CcScaf1308/CcScaf1309/CcScaf1350/CcScaf1351/CcScaf1365/CcScaf1366/CcScaf1427/CcScaf1428/CcScaf1449/CcScaf1450/CcScaf1466/CcScaf1473/CcScaf1474/CcScaf1512/CcScaf1596/CcScaf1597/CcScaf1611/CcScaf1612/CcScaf1626/CcScaf1627/CcScaf167…	44	mitochondrial respiratory chain complex I	CC
GO:0045271	GO:0045271	44/4294	80/11592	0.000782674	0.015274	0.0134066	Cc01G2148/Cc04G1063/Cc04G1310/Cc05G1164/Cc05G1845/Cc05G2049/CcScaf0607/CcScaf0608/CcScaf0753/CcScaf0754/CcScaf1201/CcScaf1202/CcScaf1282/CcScaf1283/CcScaf1296/CcScaf1297/CcScaf1308/CcScaf1309/CcScaf1350/CcScaf1351/CcScaf1365/CcScaf1366/CcScaf1427/CcScaf1428/CcScaf1449/CcScaf1450/CcScaf1466/CcScaf1473/CcScaf1474/CcScaf1512/CcScaf1596/CcScaf1597/CcScaf1611/CcScaf1612/CcScaf1626/CcScaf1627/CcScaf167…	44	respiratory chain complex I	CC
GO:0031333	GO:0031333	17/4294	24/11592	0.000798166	0.0154825	0.0135896	Cc01G1174/Cc01G1503/Cc02G0950/Cc03G2365/Cc05G0337/Cc05G1286/Cc06G0333/Cc06G0911/Cc07G0586/Cc08G0372/Cc08G0843/Cc09G0556/Cc10G0849/Cc11G0521/Cc11G1035/Cc12G0404/Cc12G0789	17	negative regulation of protein complex assembly	BP
GO:0080050	GO:0080050	29/4294	48/11592	0.000828366	0.0159721	0.0140193	Cc01G1065/Cc01G1345/Cc01G1423/Cc02G0026/Cc02G0042/Cc02G0836/Cc02G0882/Cc02G1039/Cc03G0185/Cc03G0826/Cc03G0934/Cc03G1519/Cc03G2207/Cc04G0801/Cc04G0898/Cc04G1356/Cc05G0819/Cc05G0893/Cc05G1241/Cc05G1799/Cc05G2166/Cc05G2177/Cc06G0792/Cc06G1153/Cc07G0094/Cc07G0984/Cc10G0309/Cc10G1217/Cc12G0597	29	regulation of seed development	BP
GO:0042335	GO:0042335	18/4294	26/11592	0.000859409	0.0163128	0.0143183	Cc01G0259/Cc01G0313/Cc01G2077/Cc02G1803/Cc03G0157/Cc03G1539/Cc03G2294/Cc04G0940/Cc05G0200/Cc05G1387/Cc06G1009/Cc08G1065/Cc08G1104/Cc09G0725/Cc11G0479/Cc11G0643/Cc11G1190/Cc12G0943	18	cuticle development	BP
GO:0000932	GO:0000932	27/4294	44/11592	0.000886793	0.016317	0.014322	Cc01G2081/Cc01G2524/Cc03G0177/Cc03G0510/Cc03G0570/Cc03G1699/Cc03G2131/Cc03G2288/Cc04G0378/Cc04G0822/Cc04G1177/Cc04G1283/Cc04G1593/Cc05G0524/Cc05G1037/Cc05G1222/Cc05G1245/Cc05G1446/Cc05G1623/Cc05G1861/Cc05G1944/Cc06G0258/Cc07G0775/Cc08G0463/Cc09G0914/Cc10G1236/Cc11G0126	27	P-body	CC
GO:0002237	GO:0002237	27/4294	44/11592	0.000886793	0.016317	0.014322	Cc01G0396/Cc01G0684/Cc01G2145/Cc02G0375/Cc02G2262/Cc03G0396/Cc03G0424/Cc03G2217/Cc03G2304/Cc04G1195/Cc04G1228/Cc05G0067/Cc05G1168/Cc05G1182/Cc05G1410/Cc05G1902/Cc05G1969/Cc06G0981/Cc06G1142/Cc07G0991/Cc08G0146/Cc09G0556/Cc09G0879/Cc09G0930/Cc11G0299/Cc11G1168/Cc12G0789	27	response to molecule of bacterial origin	BP
GO:0010089	GO:0010089	27/4294	44/11592	0.000886793	0.016317	0.014322	Cc01G0145/Cc01G1970/Cc02G0578/Cc02G0937/Cc02G1817/Cc02G1915/Cc03G0066/Cc03G0826/Cc03G1479/Cc03G2034/Cc04G0219/Cc04G0862/Cc04G1392/Cc05G0310/Cc05G0893/Cc05G1783/Cc05G1882/Cc05G2186/Cc08G0211/Cc08G0261/Cc08G1081/Cc08G1242/Cc09G0415/Cc10G0534/Cc11G0606/Cc11G0772/Cc12G0452	27	xylem development	BP
GO:1900055	GO:1900055	19/4294	28/11592	0.000904659	0.0165511	0.0145276	Cc01G0682/Cc01G2173/Cc02G0481/Cc02G0931/Cc02G1599/Cc02G1939/Cc02G2054/Cc03G0592/Cc03G1274/Cc03G2058/Cc03G2356/Cc05G1023/Cc05G1357/Cc06G0915/Cc08G0774/Cc08G1005/Cc09G0430/Cc09G0753/Cc11G0300	19	regulation of leaf senescence	BP
GO:0009124	GO:0009124	51/4294	96/11592	0.000917255	0.0166868	0.0146466	Cc01G0171/Cc01G1381/Cc01G1976/Cc02G0609/Cc02G1648/Cc02G2026/Cc02G2131/Cc03G0084/Cc03G0110/Cc03G0674/Cc03G0704/Cc04G0335/Cc04G1228/Cc04G1538/Cc05G0227/Cc05G0965/Cc05G0985/Cc05G1278/Cc05G1290/Cc05G1658/Cc05G1902/Cc06G0361/Cc08G0285/Cc08G0405/Cc08G0800/Cc08G0866/Cc08G0968/Cc09G0454/Cc10G0556/CcScaf0510/CcScaf0591/CcScaf1557/CcScaf1695/CcScaf1731/CcScaf1800/CcScaf1859/CcScaf1907/CcScaf1919/CcScaf1931…	51	nucleoside monophosphate biosynthetic process	BP
GO:0070417	GO:0070417	25/4294	40/11592	0.00093293	0.0167876	0.0147351	Cc01G0047/Cc01G1904/Cc02G0169/Cc02G2048/Cc03G0750/Cc03G1535/Cc03G2340/Cc04G0404/Cc04G0680/Cc04G0765/Cc04G1674/Cc05G1365/Cc06G0208/Cc06G0561/Cc06G0744/Cc07G0353/Cc07G1119/Cc08G0279/Cc08G0781/Cc08G0984/Cc09G1100/Cc10G1041/Cc10G1093/Cc11G0649/Cc11G1235	25	cellular response to cold	BP
GO:0019843	GO:0019843	69/4294	137/11592	0.000933226	0.0167876	0.0147351	Cc01G1508/Cc02G0377/Cc03G1362/Cc03G1591/Cc04G0951/Cc05G0343/Cc05G2141/Cc08G0271/Cc08G1001/Cc09G0436/Cc10G0454/Cc11G0553/CcScaf0254/CcScaf0261/CcScaf0264/CcScaf0312/CcScaf0313/CcScaf0314/CcScaf0351/CcScaf0377/CcScaf0482/CcScaf0520/CcScaf0582/CcScaf0602/CcScaf0660/CcScaf0662/CcScaf0679/CcScaf0700/CcScaf0707/CcScaf0708/CcScaf0765/CcScaf0784/CcScaf0810/CcScaf0841/CcScaf0938/CcScaf0939/CcScaf0965/CcSc…	69	rRNA binding	MF
GO:0010051	GO:0010051	45/4294	83/11592	0.00102903	0.0184082	0.0161576	Cc01G0086/Cc01G0539/Cc01G0846/Cc01G1343/Cc01G1368/Cc01G1932/Cc02G0149/Cc02G0274/Cc02G0673/Cc02G0868/Cc02G0884/Cc02G1992/Cc02G2034/Cc03G0228/Cc03G0323/Cc03G0768/Cc04G0385/Cc04G0468/Cc04G0833/Cc04G0862/Cc04G1021/Cc05G0069/Cc05G0310/Cc05G1078/Cc05G2186/Cc05G2207/Cc06G0229/Cc07G0072/Cc07G1017/Cc08G0089/Cc08G0383/Cc08G0505/Cc08G0561/Cc08G0794/Cc08G0836/Cc09G0464/Cc09G0567/Cc09G1360/Cc10G0862/Cc10G1078…	45	xylem and phloem pattern formation	BP
GO:0015980	GO:0015980	80/4294	163/11592	0.00104007	0.0185029	0.0162407	Cc01G0341/Cc01G1321/Cc01G2096/Cc02G0148/Cc02G0282/Cc02G2055/Cc02G2131/Cc03G0704/Cc04G0175/Cc04G0309/Cc04G0503/Cc05G0227/Cc05G0295/Cc05G0965/Cc05G1858/Cc06G0519/Cc07G0767/Cc07G0973/Cc08G0773/Cc08G0953/Cc09G0014/Cc10G0838/Cc10G1008/Cc10G1085/Cc11G0031/Cc11G0662/Cc11G0804/Cc11G1159/CcScaf0352/CcScaf0483/CcScaf0521/CcScaf0607/CcScaf0608/CcScaf0678/CcScaf0753/CcScaf0754/CcScaf0783/CcScaf0809/CcScaf084…	80	energy derivation by oxidation of organic compounds	BP
GO:0031328	GO:0031328	200/4294	455/11592	0.00119132	0.0210772	0.0185002	Cc01G0136/Cc01G0266/Cc01G0334/Cc01G0368/Cc01G0628/Cc01G0694/Cc01G0879/Cc01G1092/Cc01G1119/Cc01G1222/Cc01G1831/Cc01G1938/Cc01G1961/Cc01G1969/Cc01G2046/Cc01G2047/Cc01G2125/Cc01G2189/Cc01G2524/Cc02G0026/Cc02G0038/Cc02G0166/Cc02G0169/Cc02G0206/Cc02G0644/Cc02G0937/Cc02G1006/Cc02G1192/Cc02G1212/Cc02G1376/Cc02G1635/Cc02G1683/Cc02G1685/Cc02G1700/Cc02G1704/Cc02G1782/Cc02G1846/Cc02G1847/Cc02G1867/Cc02G1916…	200	positive regulation of cellular biosynthetic process	BP
GO:0009891	GO:0009891	206/4294	470/11592	0.00120533	0.0212085	0.0186155	Cc01G0136/Cc01G0266/Cc01G0334/Cc01G0368/Cc01G0628/Cc01G0694/Cc01G0879/Cc01G1092/Cc01G1119/Cc01G1222/Cc01G1721/Cc01G1831/Cc01G1938/Cc01G1961/Cc01G1969/Cc01G2046/Cc01G2047/Cc01G2048/Cc01G2125/Cc01G2189/Cc01G2524/Cc02G0026/Cc02G0038/Cc02G0166/Cc02G0169/Cc02G0206/Cc02G0644/Cc02G0937/Cc02G1006/Cc02G1192/Cc02G1212/Cc02G1376/Cc02G1635/Cc02G1683/Cc02G1685/Cc02G1700/Cc02G1704/Cc02G1782/Cc02G1846/Cc02G1847…	206	positive regulation of biosynthetic process	BP
GO:0010053	GO:0010053	55/4294	106/11592	0.00123103	0.021543	0.0189091	Cc01G1109/Cc01G1335/Cc01G1875/Cc01G2052/Cc02G0084/Cc02G0693/Cc02G0888/Cc02G0994/Cc02G1723/Cc02G1803/Cc02G1832/Cc03G0110/Cc03G0699/Cc03G0801/Cc03G1420/Cc03G2226/Cc03G2365/Cc04G0152/Cc04G0288/Cc04G0451/Cc04G1082/Cc04G1137/Cc05G0071/Cc05G0108/Cc05G0909/Cc05G1278/Cc05G1986/Cc05G1991/Cc05G2035/Cc06G0217/Cc06G0448/Cc06G0507/Cc06G0911/Cc06G1137/Cc07G0072/Cc07G0076/Cc07G0888/Cc08G0402/Cc08G0812/Cc08G0962…	55	root epidermal cell differentiation	BP
GO:0048440	GO:0048440	37/4294	66/11592	0.00124984	0.021754	0.0190943	Cc01G0381/Cc01G0682/Cc01G1368/Cc01G2134/Cc01G2506/Cc02G0025/Cc02G0374/Cc02G0868/Cc02G1678/Cc02G1796/Cc02G1916/Cc02G2015/Cc02G2261/Cc03G0421/Cc03G0583/Cc04G0655/Cc04G1144/Cc05G1030/Cc06G0574/Cc08G0089/Cc08G0332/Cc08G0399/Cc08G0501/Cc08G0818/Cc08G0894/Cc08G1025/Cc08G1055/Cc09G0061/Cc09G0321/Cc09G0372/Cc09G0567/Cc09G0852/Cc10G0803/Cc10G1007/Cc10G1218/Cc11G0056/Cc11G0300	37	carpel development	BP
GO:0010072	GO:0010072	14/4294	19/11592	0.00128288	0.022209	0.0194937	Cc01G0145/Cc01G1970/Cc02G2034/Cc03G0066/Cc04G1144/Cc04G1161/Cc04G1506/Cc05G0289/Cc05G1965/Cc07G0686/Cc08G0794/Cc09G0852/Cc09G0889/Cc12G0481	14	primary shoot apical meristem specification	BP
GO:0005763	GO:0005763	29/4294	49/11592	0.00131658	0.0224306	0.0196882	Cc03G2412/Cc05G1334/CcScaf0258/CcScaf0264/CcScaf0312/CcScaf0316/CcScaf0512/CcScaf0589/CcScaf0662/CcScaf0705/CcScaf0746/CcScaf0942/CcScaf1080/CcScaf1555/CcScaf1697/CcScaf1733/CcScaf1802/CcScaf1816/CcScaf1823/CcScaf1909/CcScaf1917/CcScaf2008/CcScaf2160/CcScaf2253/CcScaf2346/CcScaf2512/CcScaf2591/CcScaf2800/CcScaf3063	29	mitochondrial small ribosomal subunit	CC
GO:0035670	GO:0035670	29/4294	49/11592	0.00131658	0.0224306	0.0196882	Cc01G0381/Cc01G0682/Cc01G1368/Cc01G2134/Cc01G2506/Cc02G0025/Cc02G0868/Cc02G1796/Cc02G1916/Cc02G2015/Cc03G0421/Cc03G0583/Cc04G1144/Cc05G1030/Cc06G0574/Cc08G0089/Cc08G0399/Cc08G0501/Cc08G0818/Cc08G1025/Cc08G1055/Cc09G0321/Cc09G0372/Cc09G0567/Cc09G0852/Cc10G0803/Cc10G1218/Cc11G0056/Cc11G0300	29	plant-type ovary development	BP
GO:0047484	GO:0047484	29/4294	49/11592	0.00131658	0.0224306	0.0196882	Cc01G0528/Cc01G1048/Cc01G1305/Cc02G0048/Cc02G0895/Cc02G1066/Cc02G1796/Cc03G0319/Cc03G1260/Cc03G1760/Cc03G1765/Cc03G1823/Cc04G0736/Cc04G0934/Cc05G0240/Cc05G1127/Cc06G0104/Cc06G0704/Cc07G1109/Cc08G1055/Cc09G0372/Cc09G0588/Cc10G0629/Cc10G1129/Cc10G1203/Cc11G0024/Cc11G1222/Cc12G0540/Cc12G0837	29	regulation of response to osmotic stress	BP
GO:0005509	GO:0005509	57/4294	111/11592	0.00139664	0.0236694	0.0207755	Cc01G0685/Cc01G0836/Cc01G1018/Cc01G1335/Cc01G1372/Cc01G1539/Cc02G0013/Cc02G0127/Cc02G0522/Cc02G0865/Cc02G0888/Cc02G0912/Cc02G1474/Cc02G1622/Cc02G1745/Cc02G1958/Cc02G1997/Cc02G2012/Cc03G0393/Cc03G0399/Cc03G0938/Cc03G0942/Cc03G1420/Cc03G1780/Cc03G2169/Cc04G0815/Cc04G1294/Cc04G1416/Cc04G1443/Cc05G0057/Cc05G0376/Cc05G0812/Cc05G1166/Cc05G1170/Cc05G1742/Cc05G1854/Cc06G1201/Cc07G0888/Cc08G0152/Cc08G0226…	57	calcium ion binding	MF
GO:0030837	GO:0030837	15/4294	21/11592	0.00143625	0.0242133	0.0212529	Cc01G1174/Cc01G1503/Cc02G0950/Cc03G2365/Cc05G0337/Cc05G1286/Cc06G0333/Cc06G0911/Cc07G0586/Cc08G0372/Cc08G0843/Cc10G0849/Cc11G0521/Cc11G1035/Cc12G0404	15	negative regulation of actin filament polymerization	BP
GO:0009832	GO:0009832	66/4294	132/11592	0.00151394	0.0253901	0.0222858	Cc01G0356/Cc01G0368/Cc01G0856/Cc01G0953/Cc01G1028/Cc01G1343/Cc01G1398/Cc01G2052/Cc01G2125/Cc01G2216/Cc01G2514/Cc02G0884/Cc02G1080/Cc02G1136/Cc02G1234/Cc02G1704/Cc02G1846/Cc02G1847/Cc02G2113/Cc02G2130/Cc03G0012/Cc03G0444/Cc03G0859/Cc03G1479/Cc03G1518/Cc04G0749/Cc04G0772/Cc04G1094/Cc04G1176/Cc04G1237/Cc04G1546/Cc05G0253/Cc05G0877/Cc05G1194/Cc05G1654/Cc05G1892/Cc05G1928/Cc05G1945/Cc05G2024/Cc06G0293…	66	plant-type cell wall biogenesis	BP
GO:2000241	GO:2000241	131/4294	287/11592	0.00153357	0.025586	0.0224578	Cc01G0248/Cc01G1065/Cc01G1093/Cc01G1094/Cc01G1132/Cc01G1345/Cc01G1423/Cc01G1939/Cc01G2031/Cc01G2032/Cc01G2506/Cc02G0026/Cc02G0034/Cc02G0042/Cc02G0063/Cc02G0115/Cc02G0116/Cc02G0278/Cc02G0283/Cc02G0375/Cc02G0644/Cc02G0836/Cc02G0882/Cc02G0969/Cc02G1005/Cc02G1039/Cc02G1157/Cc02G1386/Cc02G1419/Cc02G1796/Cc02G1916/Cc02G2120/Cc02G2262/Cc02G2415/Cc03G0150/Cc03G0185/Cc03G0350/Cc03G0626/Cc03G0826/Cc03G0934…	131	regulation of reproductive process	BP
GO:0009933	GO:0009933	33/4294	58/11592	0.001609	0.0263254	0.0231068	Cc01G0145/Cc01G0353/Cc01G1065/Cc01G1970/Cc02G1039/Cc02G1992/Cc02G2034/Cc03G0066/Cc03G0367/Cc03G1519/Cc04G1144/Cc04G1161/Cc04G1356/Cc04G1506/Cc05G0289/Cc05G0310/Cc05G1150/Cc05G1200/Cc05G1799/Cc05G1965/Cc07G0686/Cc07G0984/Cc07G1109/Cc08G0197/Cc08G0383/Cc08G0794/Cc08G0836/Cc09G0288/Cc09G0852/Cc09G0889/Cc11G1222/Cc12G0452/Cc12G0481	33	meristem structural organization	BP
GO:0010557	GO:0010557	193/4294	440/11592	0.00162181	0.0263254	0.0231068	Cc01G0136/Cc01G0266/Cc01G0334/Cc01G0368/Cc01G0628/Cc01G0694/Cc01G0879/Cc01G1092/Cc01G1119/Cc01G1831/Cc01G1938/Cc01G1961/Cc01G1969/Cc01G2046/Cc01G2047/Cc01G2125/Cc01G2189/Cc02G0026/Cc02G0038/Cc02G0166/Cc02G0169/Cc02G0206/Cc02G0644/Cc02G0937/Cc02G1006/Cc02G1192/Cc02G1212/Cc02G1376/Cc02G1635/Cc02G1683/Cc02G1685/Cc02G1700/Cc02G1704/Cc02G1782/Cc02G1846/Cc02G1847/Cc02G1867/Cc02G1916/Cc02G1925/Cc02G1945…	193	positive regulation of macromolecule biosynthetic process	BP
GO:0005372	GO:0005372	17/4294	25/11592	0.00163512	0.0263254	0.0231068	Cc01G1740/Cc01G1953/Cc02G1707/Cc02G1708/Cc02G1900/Cc02G2392/Cc03G0365/Cc05G0097/Cc05G1148/Cc07G1168/Cc08G1206/Cc09G0028/Cc09G0517/Cc10G0135/Cc11G0443/Cc11G1266/Cc12G0447	17	water transmembrane transporter activity	MF
GO:0009533	GO:0009533	17/4294	25/11592	0.00163512	0.0263254	0.0231068	Cc05G0460/Cc12G0243/CcScaf0612/CcScaf0758/CcScaf0958/CcScaf1279/CcScaf1313/CcScaf1361/CcScaf1432/CcScaf1601/CcScaf1616/CcScaf1622/CcScaf1837/CcScaf1881/CcScaf2029/CcScaf2060/CcScaf2255	17	chloroplast stromal thylakoid	CC
GO:0015250	GO:0015250	17/4294	25/11592	0.00163512	0.0263254	0.0231068	Cc01G1740/Cc01G1953/Cc02G1707/Cc02G1708/Cc02G1900/Cc02G2392/Cc03G0365/Cc05G0097/Cc05G1148/Cc07G1168/Cc08G1206/Cc09G0028/Cc09G0517/Cc10G0135/Cc11G0443/Cc11G1266/Cc12G0447	17	water channel activity	MF
GO:0051494	GO:0051494	17/4294	25/11592	0.00163512	0.0263254	0.0231068	Cc01G1174/Cc01G1503/Cc02G0950/Cc03G2365/Cc05G0337/Cc05G1286/Cc06G0333/Cc06G0911/Cc07G0586/Cc08G0372/Cc08G0843/Cc09G0556/Cc10G0849/Cc11G0521/Cc11G1035/Cc12G0404/Cc12G0789	17	negative regulation of cytoskeleton organization	BP
GO:1902904	GO:1902904	17/4294	25/11592	0.00163512	0.0263254	0.0231068	Cc01G1174/Cc01G1503/Cc02G0950/Cc03G2365/Cc05G0337/Cc05G1286/Cc06G0333/Cc06G0911/Cc07G0586/Cc08G0372/Cc08G0843/Cc09G0556/Cc10G0849/Cc11G0521/Cc11G1035/Cc12G0404/Cc12G0789	17	negative regulation of supramolecular fiber organization	BP
GO:0048532	GO:0048532	38/4294	69/11592	0.00168492	0.0269923	0.0236922	Cc01G0049/Cc01G0145/Cc01G0353/Cc01G1065/Cc01G1907/Cc01G1970/Cc02G1039/Cc02G1916/Cc02G1992/Cc02G2034/Cc03G0066/Cc03G0367/Cc03G1519/Cc04G1144/Cc04G1161/Cc04G1356/Cc04G1506/Cc05G0289/Cc05G0310/Cc05G1150/Cc05G1200/Cc05G1799/Cc05G1965/Cc07G0686/Cc07G0984/Cc07G1109/Cc08G0197/Cc08G0383/Cc08G0794/Cc08G0836/Cc09G0288/Cc09G0321/Cc09G0852/Cc09G0889/Cc11G0266/Cc11G1222/Cc12G0452/Cc12G0481	38	anatomical structure arrangement	BP
GO:0006743	GO:0006743	21/4294	33/11592	0.00171152	0.0270824	0.0237713	CcScaf0611/CcScaf0757/CcScaf0957/CcScaf1205/CcScaf1280/CcScaf1293/CcScaf1312/CcScaf1347/CcScaf1362/CcScaf1431/CcScaf1446/CcScaf1464/CcScaf1477/CcScaf1600/CcScaf1615/CcScaf1623/CcScaf1836/CcScaf1880/CcScaf2030/CcScaf2085/CcScaf2403	21	ubiquinone metabolic process	BP
GO:0006744	GO:0006744	21/4294	33/11592	0.00171152	0.0270824	0.0237713	CcScaf0611/CcScaf0757/CcScaf0957/CcScaf1205/CcScaf1280/CcScaf1293/CcScaf1312/CcScaf1347/CcScaf1362/CcScaf1431/CcScaf1446/CcScaf1464/CcScaf1477/CcScaf1600/CcScaf1615/CcScaf1623/CcScaf1836/CcScaf1880/CcScaf2030/CcScaf2085/CcScaf2403	21	ubiquinone biosynthetic process	BP
GO:0080022	GO:0080022	19/4294	29/11592	0.00171578	0.0270824	0.0237713	Cc01G1065/Cc02G0047/Cc02G0048/Cc02G0609/Cc02G1039/Cc02G1729/Cc03G1519/Cc03G1760/Cc03G1761/Cc03G2207/Cc04G1342/Cc04G1356/Cc05G1799/Cc05G1821/Cc06G1153/Cc07G0984/Cc10G0556/Cc10G1203/Cc10G1204	19	primary root development	BP
GO:0016567	GO:0016567	156/4294	349/11592	0.0017393	0.0273198	0.0239796	Cc01G0099/Cc01G0582/Cc01G0678/Cc01G0858/Cc01G1048/Cc01G1103/Cc01G1411/Cc01G1425/Cc01G1548/Cc01G1583/Cc01G1803/Cc01G1944/Cc01G2521/Cc02G0023/Cc02G0128/Cc02G0375/Cc02G0465/Cc02G0498/Cc02G0683/Cc02G0688/Cc02G0997/Cc02G1066/Cc02G1113/Cc02G1372/Cc02G1593/Cc02G1615/Cc02G1670/Cc02G1724/Cc02G1805/Cc02G1936/Cc02G1990/Cc02G2262/Cc02G2381/Cc03G0422/Cc03G0566/Cc03G0586/Cc03G0592/Cc03G0642/Cc03G0777/Cc03G0778…	156	protein ubiquitination	BP
GO:0048438	GO:0048438	76/4294	156/11592	0.00177347	0.0275938	0.0242201	Cc01G0239/Cc01G0381/Cc01G0396/Cc01G0682/Cc01G0880/Cc01G1119/Cc01G1271/Cc01G1368/Cc01G2078/Cc01G2134/Cc01G2145/Cc01G2295/Cc01G2506/Cc02G0025/Cc02G0035/Cc02G0374/Cc02G0465/Cc02G0868/Cc02G1593/Cc02G1678/Cc02G1698/Cc02G1796/Cc02G1916/Cc02G2015/Cc02G2261/Cc03G0184/Cc03G0396/Cc03G0421/Cc03G0515/Cc03G0583/Cc03G0626/Cc03G1955/Cc04G0655/Cc04G0772/Cc04G0862/Cc04G1022/Cc04G1144/Cc04G1500/Cc05G0290/Cc05G0769…	76	floral whorl development	BP
GO:0098798	GO:0098798	110/4294	237/11592	0.00177389	0.0275938	0.0242201	Cc01G0341/Cc01G0897/Cc01G1168/Cc01G2096/Cc01G2126/Cc01G2148/Cc02G0956/Cc02G1165/Cc02G1648/Cc02G2055/Cc02G2131/Cc03G0704/Cc03G0960/Cc03G2169/Cc03G2412/Cc04G1063/Cc04G1310/Cc05G0227/Cc05G0302/Cc05G0799/Cc05G0965/Cc05G1164/Cc05G1187/Cc05G1334/Cc05G1845/Cc05G2049/Cc06G1201/Cc08G0596/Cc08G0773/Cc08G0866/CcScaf0258/CcScaf0259/CcScaf0261/CcScaf0264/CcScaf0312/CcScaf0313/CcScaf0316/CcScaf0377/CcScaf0512/…	110	mitochondrial protein complex	CC
GO:0048767	GO:0048767	31/4294	54/11592	0.00181441	0.0280884	0.0246543	Cc01G1109/Cc01G1335/Cc01G1875/Cc02G0888/Cc02G0994/Cc02G1723/Cc02G1832/Cc03G0699/Cc03G0801/Cc03G1420/Cc03G2226/Cc03G2365/Cc04G0288/Cc04G1137/Cc05G0909/Cc05G1986/Cc06G0217/Cc06G0448/Cc06G0507/Cc06G0911/Cc06G1137/Cc07G0888/Cc08G0402/Cc08G0812/Cc08G0962/Cc08G1093/Cc09G0007/Cc09G0111/Cc10G0998/Cc10G1086/Cc11G1108	31	root hair elongation	BP
GO:0015077	GO:0015077	89/4294	187/11592	0.00187682	0.0288327	0.0253075	Cc01G0705/Cc01G1875/Cc02G0138/Cc02G0853/Cc03G0457/Cc03G0699/Cc03G0996/Cc03G1375/Cc03G1406/Cc03G1453/Cc03G2199/Cc04G0611/Cc04G0983/Cc04G1127/Cc04G1230/Cc04G1400/Cc04G1512/Cc04G1642/Cc05G0057/Cc05G0316/Cc05G0340/Cc05G0777/Cc05G1205/Cc05G1330/Cc05G1675/Cc05G1898/Cc05G2000/Cc05G2050/Cc05G2109/Cc06G0320/Cc07G0473/Cc07G0500/Cc08G0152/Cc08G0341/Cc09G0065/Cc09G0143/Cc09G0574/Cc10G0841/Cc10G1090/Cc11G0271…	89	monovalent inorganic cation transmembrane transporter activity	MF
GO:0009250	GO:0009250	39/4294	72/11592	0.00221718	0.0336761	0.0295588	Cc01G0356/Cc01G1028/Cc01G1321/Cc01G2081/Cc01G2216/Cc02G0016/Cc02G1080/Cc02G1428/Cc02G1854/Cc02G2130/Cc03G0012/Cc03G0444/Cc03G0510/Cc03G1271/Cc04G0772/Cc04G0811/Cc04G1237/Cc04G1546/Cc05G0139/Cc05G1194/Cc05G1222/Cc05G1654/Cc05G1892/Cc05G1928/Cc06G0455/Cc06G0519/Cc06G0760/Cc07G0076/Cc08G0953/Cc08G1116/Cc09G0014/Cc09G0217/Cc09G0951/Cc10G1008/Cc11G0031/Cc12G0541/Cc12G0613/Cc12G0628/Cc12G0861	39	glucan biosynthetic process	BP
GO:0050776	GO:0050776	64/4294	129/11592	0.00225816	0.0341375	0.0299638	Cc01G0572/Cc01G0613/Cc01G0860/Cc01G1016/Cc01G1404/Cc01G2046/Cc02G0130/Cc02G0169/Cc02G0375/Cc02G0481/Cc02G1088/Cc02G1224/Cc02G1599/Cc02G1671/Cc02G1685/Cc02G1724/Cc02G2262/Cc03G0166/Cc03G0613/Cc03G1265/Cc03G1421/Cc03G1765/Cc04G0406/Cc04G0680/Cc04G0772/Cc04G0889/Cc04G0918/Cc04G0932/Cc04G0951/Cc04G1105/Cc04G1195/Cc05G0100/Cc05G1019/Cc05G1796/Cc05G2019/Cc05G2141/Cc05G2150/Cc05G2174/Cc06G0183/Cc06G0455…	64	regulation of immune response	BP
GO:0071395	GO:0071395	38/4294	70/11592	0.00238377	0.035868	0.0314827	Cc01G1016/Cc01G1721/Cc01G1802/Cc01G1993/Cc02G0130/Cc02G0390/Cc02G0481/Cc02G0754/Cc02G1088/Cc02G1599/Cc02G1685/Cc02G1904/Cc02G2034/Cc03G0125/Cc04G0273/Cc04G0406/Cc04G0475/Cc04G1500/Cc05G0039/Cc05G0498/Cc05G1274/Cc05G1687/Cc05G1796/Cc06G0484/Cc07G0673/Cc08G0089/Cc08G0794/Cc08G0915/Cc09G0053/Cc09G0177/Cc09G0540/Cc09G0567/Cc10G0058/Cc10G0165/Cc11G0266/Cc12G0178/Cc12G0658/Cc12G0778	38	cellular response to jasmonic acid stimulus	BP
GO:0000902	GO:0000902	140/4294	312/11592	0.00243851	0.0365209	0.0320558	Cc01G0248/Cc01G0262/Cc01G0953/Cc01G1028/Cc01G1048/Cc01G1372/Cc01G1383/Cc01G1404/Cc01G1415/Cc01G1721/Cc01G1882/Cc01G1939/Cc01G2032/Cc01G2044/Cc01G2052/Cc01G2222/Cc02G0084/Cc02G0522/Cc02G0588/Cc02G0611/Cc02G0843/Cc02G0865/Cc02G1046/Cc02G1066/Cc02G1080/Cc02G1136/Cc02G1375/Cc02G1622/Cc02G1698/Cc02G1723/Cc02G1811/Cc02G1832/Cc02G1888/Cc02G2014/Cc02G2056/Cc02G2068/Cc02G2088/Cc03G0163/Cc03G0248/Cc03G0613…	140	cell morphogenesis	BP
GO:0061630	GO:0061630	95/4294	203/11592	0.00258231	0.0378603	0.0332314	Cc01G0099/Cc01G0582/Cc01G0678/Cc01G1048/Cc01G1103/Cc01G1411/Cc01G1548/Cc01G1803/Cc01G1944/Cc02G0375/Cc02G0465/Cc02G0683/Cc02G0688/Cc02G0997/Cc02G1066/Cc02G1372/Cc02G1593/Cc02G1615/Cc02G1724/Cc02G1805/Cc02G1990/Cc02G2262/Cc03G0592/Cc03G0777/Cc03G0778/Cc03G0797/Cc03G0997/Cc03G1197/Cc03G1217/Cc03G1536/Cc03G1823/Cc03G2295/Cc03G2356/Cc04G0404/Cc04G0453/Cc04G0728/Cc04G0730/Cc04G0956/Cc04G1008/Cc04G1419…	95	ubiquitin protein ligase activity	MF
GO:0048640	GO:0048640	13/4294	18/11592	0.00259484	0.0378603	0.0332314	Cc01G0682/Cc03G0592/Cc03G1166/Cc03G2356/Cc04G0028/Cc04G1775/Cc05G0749/Cc05G1023/Cc05G1357/Cc06G0915/Cc09G0556/Cc11G0300/Cc12G0789	13	negative regulation of developmental growth	BP
GO:1900057	GO:1900057	13/4294	18/11592	0.00259484	0.0378603	0.0332314	Cc01G0682/Cc01G2173/Cc02G0931/Cc02G1939/Cc03G0592/Cc03G1274/Cc03G2058/Cc03G2356/Cc05G1023/Cc05G1357/Cc06G0915/Cc09G0753/Cc11G0300	13	positive regulation of leaf senescence	BP
GO:1905623	GO:1905623	13/4294	18/11592	0.00259484	0.0378603	0.0332314	Cc01G0682/Cc01G2173/Cc02G0931/Cc02G1939/Cc03G0592/Cc03G1274/Cc03G2058/Cc03G2356/Cc05G1023/Cc05G1357/Cc06G0915/Cc09G0753/Cc11G0300	13	positive regulation of leaf development	BP
GO:0009152	GO:0009152	49/4294	95/11592	0.00259849	0.0378603	0.0332314	Cc01G0171/Cc01G1976/Cc02G0609/Cc02G1648/Cc02G2131/Cc03G0084/Cc03G0110/Cc03G0441/Cc03G0704/Cc03G1549/Cc04G0335/Cc04G1228/Cc05G0227/Cc05G0965/Cc05G1190/Cc05G1278/Cc05G1290/Cc05G1902/Cc06G0265/Cc06G0361/Cc08G0285/Cc08G0866/Cc08G0968/Cc09G0454/Cc10G0556/Cc10G1059/Cc11G0638/CcScaf0510/CcScaf0591/CcScaf1557/CcScaf1695/CcScaf1731/CcScaf1800/CcScaf1859/CcScaf1907/CcScaf1919/CcScaf1931/CcScaf2010/CcScaf21…	49	purine ribonucleotide biosynthetic process	BP
GO:0048469	GO:0048469	49/4294	95/11592	0.00259849	0.0378603	0.0332314	Cc01G1109/Cc01G1335/Cc01G1875/Cc02G0084/Cc02G0693/Cc02G0888/Cc02G0994/Cc02G1723/Cc02G1803/Cc02G1832/Cc03G0699/Cc03G0801/Cc03G1420/Cc03G2226/Cc03G2365/Cc04G0152/Cc04G0288/Cc04G0451/Cc04G1082/Cc04G1137/Cc05G0108/Cc05G0909/Cc05G1986/Cc05G1991/Cc05G2035/Cc06G0217/Cc06G0448/Cc06G0507/Cc06G0911/Cc06G1137/Cc07G0072/Cc07G0888/Cc08G0402/Cc08G0812/Cc08G0962/Cc08G1065/Cc08G1093/Cc09G0007/Cc09G0111/Cc09G0833…	49	cell maturation	BP
GO:0048508	GO:0048508	24/4294	40/11592	0.00261591	0.0379425	0.0333036	Cc01G0145/Cc01G0259/Cc01G1970/Cc01G2295/Cc02G2034/Cc03G0066/Cc03G0157/Cc03G1539/Cc04G1144/Cc04G1161/Cc04G1262/Cc04G1506/Cc05G0200/Cc05G0289/Cc05G1875/Cc05G1965/Cc07G0686/Cc08G0794/Cc09G0852/Cc09G0889/Cc11G0643/Cc11G1190/Cc12G0481/Cc12G0943	24	embryonic meristem development	BP
GO:0071236	GO:0071236	31/4294	55/11592	0.00269748	0.0385466	0.0338338	Cc01G0572/Cc01G1092/Cc01G2046/Cc02G0071/Cc02G0169/Cc02G0481/Cc02G1006/Cc02G1599/Cc02G1904/Cc03G0166/Cc03G1271/Cc03G1274/Cc03G1923/Cc03G2304/Cc04G0680/Cc04G1674/Cc05G0039/Cc05G0317/Cc05G0334/Cc06G0561/Cc06G0771/Cc06G0981/Cc07G0353/Cc09G0177/Cc09G0540/Cc09G0588/Cc09G1100/Cc12G0443/Cc12G0658/Cc12G0778/Cc12G0837	31	cellular response to antibiotic	BP
GO:0009787	GO:0009787	52/4294	102/11592	0.00270544	0.0385466	0.0338338	Cc01G0049/Cc01G1119/Cc01G1359/Cc01G1415/Cc01G1907/Cc02G0026/Cc02G0449/Cc02G0843/Cc02G0874/Cc02G1666/Cc02G2072/Cc02G2152/Cc03G0997/Cc03G1706/Cc03G1765/Cc03G1955/Cc03G2139/Cc03G2304/Cc04G0661/Cc04G0801/Cc04G1356/Cc04G1491/Cc04G1552/Cc05G0174/Cc05G0419/Cc05G0771/Cc05G1444/Cc05G1647/Cc05G1691/Cc05G1799/Cc05G2177/Cc06G0526/Cc06G0578/Cc06G0981/Cc06G1160/Cc07G0094/Cc07G0662/Cc07G0991/Cc08G0761/Cc08G0881…	52	regulation of abscisic acid-activated signaling pathway	BP
GO:1901419	GO:1901419	52/4294	102/11592	0.00270544	0.0385466	0.0338338	Cc01G0049/Cc01G1119/Cc01G1359/Cc01G1415/Cc01G1907/Cc02G0026/Cc02G0449/Cc02G0843/Cc02G0874/Cc02G1666/Cc02G2072/Cc02G2152/Cc03G0997/Cc03G1706/Cc03G1765/Cc03G1955/Cc03G2139/Cc03G2304/Cc04G0661/Cc04G0801/Cc04G1356/Cc04G1491/Cc04G1552/Cc05G0174/Cc05G0419/Cc05G0771/Cc05G1444/Cc05G1647/Cc05G1691/Cc05G1799/Cc05G2177/Cc06G0526/Cc06G0578/Cc06G0981/Cc06G1160/Cc07G0094/Cc07G0662/Cc07G0991/Cc08G0761/Cc08G0881…	52	regulation of response to alcohol	BP
GO:1905957	GO:1905957	52/4294	102/11592	0.00270544	0.0385466	0.0338338	Cc01G0049/Cc01G1119/Cc01G1359/Cc01G1415/Cc01G1907/Cc02G0026/Cc02G0449/Cc02G0843/Cc02G0874/Cc02G1666/Cc02G2072/Cc02G2152/Cc03G0997/Cc03G1706/Cc03G1765/Cc03G1955/Cc03G2139/Cc03G2304/Cc04G0661/Cc04G0801/Cc04G1356/Cc04G1491/Cc04G1552/Cc05G0174/Cc05G0419/Cc05G0771/Cc05G1444/Cc05G1647/Cc05G1691/Cc05G1799/Cc05G2177/Cc06G0526/Cc06G0578/Cc06G0981/Cc06G1160/Cc07G0094/Cc07G0662/Cc07G0991/Cc08G0761/Cc08G0881…	52	regulation of cellular response to alcohol	BP
GO:0051253	GO:0051253	111/4294	242/11592	0.00276158	0.0391731	0.0343837	Cc01G0324/Cc01G0360/Cc01G0361/Cc01G0369/Cc01G0414/Cc01G0978/Cc01G1092/Cc01G1305/Cc01G1608/Cc01G1938/Cc01G2086/Cc01G2119/Cc01G2120/Cc01G2185/Cc01G2220/Cc01G2506/Cc02G0025/Cc02G0077/Cc02G0481/Cc02G0895/Cc02G1006/Cc02G1550/Cc02G1599/Cc02G1678/Cc02G1698/Cc02G1702/Cc02G1867/Cc02G1888/Cc02G1915/Cc02G1939/Cc02G2034/Cc02G2120/Cc02G2410/Cc03G0350/Cc03G0424/Cc03G0438/Cc03G0440/Cc03G0679/Cc03G0772/Cc03G1091…	111	negative regulation of RNA metabolic process	BP
GO:0019252	GO:0019252	14/4294	20/11592	0.0028197	0.0396482	0.0348007	Cc01G1321/Cc01G2081/Cc02G0016/Cc02G1428/Cc02G1854/Cc03G0510/Cc04G0811/Cc05G0139/Cc05G1222/Cc08G1116/Cc09G0217/Cc11G0031/Cc12G0628/Cc12G0861	14	starch biosynthetic process	BP
GO:0043410	GO:0043410	14/4294	20/11592	0.0028197	0.0396482	0.0348007	Cc01G0199/Cc01G0613/Cc01G1982/Cc03G1421/Cc06G0504/Cc06G0548/Cc07G0566/Cc08G0397/Cc09G0109/Cc10G0990/Cc10G1025/Cc11G0577/Cc11G1048/Cc11G1109	14	positive regulation of MAPK cascade	BP
GO:0010090	GO:0010090	44/4294	84/11592	0.00286615	0.0401261	0.0352202	Cc01G1383/Cc01G1415/Cc01G1721/Cc02G0522/Cc02G0588/Cc02G0843/Cc02G1375/Cc02G1622/Cc02G1811/Cc02G1888/Cc03G0613/Cc03G1479/Cc04G0940/Cc04G1008/Cc04G1048/Cc04G1491/Cc05G0100/Cc05G0471/Cc05G0522/Cc05G1019/Cc05G1691/Cc05G2056/Cc05G2096/Cc07G0072/Cc07G0163/Cc07G0662/Cc08G0194/Cc08G0226/Cc08G1166/Cc08G1264/Cc08G1358/Cc09G0271/Cc09G0333/Cc09G0348/Cc10G0165/Cc10G0936/Cc11G0083/Cc11G0479/Cc11G0606/Cc12G0143…	44	trichome morphogenesis	BP
GO:0009944	GO:0009944	15/4294	22/11592	0.00297142	0.0412413	0.036199	Cc01G1016/Cc01G1368/Cc02G0868/Cc02G1088/Cc02G2015/Cc02G2120/Cc03G0737/Cc04G1144/Cc05G0310/Cc08G0399/Cc08G0818/Cc09G0852/Cc11G0056/Cc12G0452/Cc12G0523	15	polarity specification of adaxial/abaxial axis	BP
GO:0032878	GO:0032878	15/4294	22/11592	0.00297142	0.0412413	0.036199	Cc01G1120/Cc01G1439/Cc02G0821/Cc02G0986/Cc03G1378/Cc03G1959/Cc04G0152/Cc04G1082/Cc05G2035/Cc07G0072/Cc07G0498/Cc11G0556/Cc11G0828/Cc11G1079/Cc12G0614	15	regulation of establishment or maintenance of cell polarity	BP
GO:0010191	GO:0010191	18/4294	28/11592	0.00309825	0.0423013	0.0371294	Cc02G1811/Cc02G1915/Cc02G2068/Cc02G2120/Cc02G2340/Cc03G0233/Cc03G0915/Cc03G1518/Cc04G0936/Cc05G0835/Cc05G2146/Cc08G0211/Cc08G0765/Cc08G1242/Cc09G0536/Cc11G1166/Cc12G0523/Cc12G0772	18	mucilage metabolic process	BP
GO:0080113	GO:0080113	18/4294	28/11592	0.00309825	0.0423013	0.0371294	Cc01G1065/Cc01G1345/Cc01G1423/Cc02G0042/Cc02G0836/Cc02G0882/Cc02G1039/Cc03G0826/Cc03G1519/Cc03G2207/Cc04G0898/Cc04G1356/Cc05G0893/Cc05G1799/Cc05G2166/Cc06G0792/Cc06G1153/Cc07G0984	18	regulation of seed growth	BP
GO:0009931	GO:0009931	17/4294	26/11592	0.00310034	0.0423013	0.0371294	Cc01G1080/Cc01G1093/Cc01G1094/Cc02G1005/Cc02G1032/Cc02G1474/Cc03G1894/Cc03G1924/Cc04G0715/Cc04G1035/Cc04G1416/Cc05G2068/Cc06G0104/Cc06G0213/Cc06G0652/Cc10G0629/Cc10G0744	17	calcium-dependent protein serine/threonine kinase activity	MF
GO:0010857	GO:0010857	17/4294	26/11592	0.00310034	0.0423013	0.0371294	Cc01G1080/Cc01G1093/Cc01G1094/Cc02G1005/Cc02G1032/Cc02G1474/Cc03G1894/Cc03G1924/Cc04G0715/Cc04G1035/Cc04G1416/Cc05G2068/Cc06G0104/Cc06G0213/Cc06G0652/Cc10G0629/Cc10G0744	17	calcium-dependent protein kinase activity	MF
GO:0038023	GO:0038023	89/4294	190/11592	0.00334444	0.044685	0.0392217	Cc01G0259/Cc01G0539/Cc01G0684/Cc01G0860/Cc01G1561/Cc02G0050/Cc02G0115/Cc02G0116/Cc02G0130/Cc02G0218/Cc02G0390/Cc02G0636/Cc02G0663/Cc02G1224/Cc02G2065/Cc02G2208/Cc03G0157/Cc03G0323/Cc03G1166/Cc03G1265/Cc03G1421/Cc03G1539/Cc03G1587/Cc03G1588/Cc03G1758/Cc03G2342/Cc04G0028/Cc04G0406/Cc04G0419/Cc04G0724/Cc04G0781/Cc04G0848/Cc04G0932/Cc04G1025/Cc04G1105/Cc04G1454/Cc04G1567/Cc04G1674/Cc04G1775/Cc05G0135…	89	signaling receptor activity	MF
GO:0006164	GO:0006164	49/4294	96/11592	0.00342376	0.0455264	0.0399602	Cc01G0171/Cc01G1976/Cc02G0609/Cc02G1648/Cc02G2131/Cc03G0084/Cc03G0110/Cc03G0441/Cc03G0704/Cc03G1549/Cc04G0335/Cc04G1228/Cc05G0227/Cc05G0965/Cc05G1190/Cc05G1278/Cc05G1290/Cc05G1902/Cc06G0265/Cc06G0361/Cc08G0285/Cc08G0866/Cc08G0968/Cc09G0454/Cc10G0556/Cc10G1059/Cc11G0638/CcScaf0510/CcScaf0591/CcScaf1557/CcScaf1695/CcScaf1731/CcScaf1800/CcScaf1859/CcScaf1907/CcScaf1919/CcScaf1931/CcScaf2010/CcScaf21…	49	purine nucleotide biosynthetic process	BP
GO:0040008	GO:0040008	96/4294	207/11592	0.00344384	0.0455264	0.0399602	Cc01G0313/Cc01G0682/Cc01G1065/Cc01G1093/Cc01G1094/Cc01G1119/Cc01G1345/Cc01G1404/Cc01G1423/Cc01G1939/Cc01G2077/Cc02G0042/Cc02G0063/Cc02G0132/Cc02G0269/Cc02G0627/Cc02G0836/Cc02G0882/Cc02G1005/Cc02G1039/Cc02G1702/Cc02G1888/Cc02G1955/Cc02G2120/Cc03G0441/Cc03G0592/Cc03G0752/Cc03G0801/Cc03G0826/Cc03G1166/Cc03G1191/Cc03G1436/Cc03G1512/Cc03G1519/Cc03G1924/Cc03G1955/Cc03G2207/Cc03G2356/Cc04G0028/Cc04G0898…	96	regulation of growth	BP
GO:0048580	GO:0048580	154/4294	349/11592	0.00345309	0.0455264	0.0399602	Cc01G0248/Cc01G0539/Cc01G1065/Cc01G1099/Cc01G1132/Cc01G1345/Cc01G1423/Cc01G2031/Cc01G2032/Cc01G2506/Cc02G0026/Cc02G0034/Cc02G0042/Cc02G0048/Cc02G0063/Cc02G0115/Cc02G0116/Cc02G0278/Cc02G0283/Cc02G0375/Cc02G0644/Cc02G0836/Cc02G0882/Cc02G0969/Cc02G1000/Cc02G1039/Cc02G1157/Cc02G1386/Cc02G1419/Cc02G1796/Cc02G1888/Cc02G1916/Cc02G2120/Cc02G2262/Cc02G2415/Cc03G0150/Cc03G0185/Cc03G0187/Cc03G0323/Cc03G0350…	154	regulation of post-embryonic development	BP
GO:0032350	GO:0032350	27/4294	47/11592	0.00346396	0.0455264	0.0399602	Cc01G0220/Cc01G1222/Cc01G2000/Cc01G2524/Cc02G0465/Cc02G1593/Cc03G2059/Cc04G0390/Cc04G1167/Cc04G1500/Cc05G0182/Cc05G1685/Cc06G0222/Cc07G0676/Cc07G0991/Cc08G0013/Cc08G0114/Cc08G0397/Cc08G0463/Cc09G0109/Cc09G0521/Cc09G0540/Cc09G0654/Cc09G0891/Cc11G0994/Cc11G1168/Cc12G0778	27	regulation of hormone metabolic process	BP
GO:1902680	GO:1902680	166/4294	379/11592	0.00355352	0.0463252	0.0406614	Cc01G0136/Cc01G0266/Cc01G0334/Cc01G0368/Cc01G0628/Cc01G0694/Cc01G0879/Cc01G1092/Cc01G1119/Cc01G1831/Cc01G1938/Cc01G1961/Cc01G1969/Cc01G2046/Cc01G2047/Cc01G2125/Cc01G2189/Cc02G0026/Cc02G0038/Cc02G0166/Cc02G0169/Cc02G0206/Cc02G0644/Cc02G0937/Cc02G1006/Cc02G1192/Cc02G1212/Cc02G1376/Cc02G1635/Cc02G1683/Cc02G1685/Cc02G1700/Cc02G1704/Cc02G1782/Cc02G1846/Cc02G1847/Cc02G1867/Cc02G1916/Cc02G1925/Cc02G1945…	166	positive regulation of RNA biosynthetic process	BP
GO:1903508	GO:1903508	166/4294	379/11592	0.00355352	0.0463252	0.0406614	Cc01G0136/Cc01G0266/Cc01G0334/Cc01G0368/Cc01G0628/Cc01G0694/Cc01G0879/Cc01G1092/Cc01G1119/Cc01G1831/Cc01G1938/Cc01G1961/Cc01G1969/Cc01G2046/Cc01G2047/Cc01G2125/Cc01G2189/Cc02G0026/Cc02G0038/Cc02G0166/Cc02G0169/Cc02G0206/Cc02G0644/Cc02G0937/Cc02G1006/Cc02G1192/Cc02G1212/Cc02G1376/Cc02G1635/Cc02G1683/Cc02G1685/Cc02G1700/Cc02G1704/Cc02G1782/Cc02G1846/Cc02G1847/Cc02G1867/Cc02G1916/Cc02G1925/Cc02G1945…	166	positive regulation of nucleic acid-templated transcription	BP
GO:0009260	GO:0009260	58/4294	117/11592	0.00361482	0.0467199	0.0410079	Cc01G0171/Cc01G1381/Cc01G1976/Cc02G0609/Cc02G1648/Cc02G2026/Cc02G2131/Cc03G0084/Cc03G0110/Cc03G0441/Cc03G0674/Cc03G0704/Cc03G1549/Cc04G0335/Cc04G1228/Cc05G0110/Cc05G0227/Cc05G0965/Cc05G0985/Cc05G1190/Cc05G1278/Cc05G1290/Cc05G1902/Cc06G0265/Cc06G0361/Cc08G0285/Cc08G0405/Cc08G0800/Cc08G0866/Cc08G0968/Cc09G0454/Cc09G0563/Cc10G0556/Cc10G1059/Cc11G0638/Cc12G0801/CcScaf0510/CcScaf0591/CcScaf1557/CcScaf…	58	ribonucleotide biosynthetic process	BP
GO:0046390	GO:0046390	58/4294	117/11592	0.00361482	0.0467199	0.0410079	Cc01G0171/Cc01G1381/Cc01G1976/Cc02G0609/Cc02G1648/Cc02G2026/Cc02G2131/Cc03G0084/Cc03G0110/Cc03G0441/Cc03G0674/Cc03G0704/Cc03G1549/Cc04G0335/Cc04G1228/Cc05G0110/Cc05G0227/Cc05G0965/Cc05G0985/Cc05G1190/Cc05G1278/Cc05G1290/Cc05G1902/Cc06G0265/Cc06G0361/Cc08G0285/Cc08G0405/Cc08G0800/Cc08G0866/Cc08G0968/Cc09G0454/Cc09G0563/Cc10G0556/Cc10G1059/Cc11G0638/Cc12G0801/CcScaf0510/CcScaf0591/CcScaf1557/CcScaf…	58	ribose phosphate biosynthetic process	BP
GO:0042546	GO:0042546	75/4294	157/11592	0.00362732	0.0467199	0.0410079	Cc01G0356/Cc01G0368/Cc01G0856/Cc01G0953/Cc01G1028/Cc01G1343/Cc01G1398/Cc01G2052/Cc01G2125/Cc01G2216/Cc01G2514/Cc02G0884/Cc02G1080/Cc02G1136/Cc02G1234/Cc02G1704/Cc02G1846/Cc02G1847/Cc02G2113/Cc02G2130/Cc03G0012/Cc03G0444/Cc03G0859/Cc03G1479/Cc03G1518/Cc04G0740/Cc04G0749/Cc04G0772/Cc04G1094/Cc04G1176/Cc04G1237/Cc04G1546/Cc05G0253/Cc05G0877/Cc05G1194/Cc05G1654/Cc05G1892/Cc05G1928/Cc05G1945/Cc05G2024…	75	cell wall biogenesis	BP
GO:0042445	GO:0042445	82/4294	174/11592	0.00386471	0.0491472	0.0431384	Cc01G0665/Cc01G2524/Cc02G0149/Cc02G0220/Cc02G1605/Cc02G1703/Cc02G1800/Cc02G1864/Cc02G1955/Cc02G2088/Cc03G0184/Cc03G0187/Cc03G0547/Cc03G0836/Cc03G0847/Cc03G2065/Cc03G2190/Cc04G0053/Cc04G0276/Cc04G0385/Cc04G0684/Cc04G1167/Cc04G1500/Cc05G0067/Cc05G0113/Cc05G0174/Cc05G0180/Cc05G0182/Cc05G0280/Cc05G0300/Cc05G0334/Cc05G0398/Cc05G0953/Cc05G1231/Cc05G1240/Cc05G1242/Cc05G1424/Cc05G1682/Cc05G1796/Cc06G0229…	82	hormone metabolic process	BP
GO:1905393	GO:1905393	63/4294	129/11592	0.00389088	0.0491472	0.0431384	Cc01G0259/Cc01G0539/Cc01G0705/Cc01G1016/Cc01G1065/Cc01G1210/Cc01G2048/Cc01G2109/Cc02G0132/Cc02G0193/Cc02G0934/Cc02G1039/Cc02G1088/Cc02G1916/Cc03G0157/Cc03G0171/Cc03G0323/Cc03G0454/Cc03G0464/Cc03G0583/Cc03G0626/Cc03G0675/Cc03G1519/Cc03G1539/Cc03G2350/Cc04G0266/Cc04G0620/Cc04G0655/Cc04G0862/Cc04G1321/Cc04G1342/Cc04G1356/Cc04G1506/Cc05G0200/Cc05G0398/Cc05G0984/Cc05G1014/Cc05G1030/Cc05G1202/Cc05G1321…	63	plant organ formation	BP
GO:0006833	GO:0006833	25/4294	43/11592	0.00389209	0.0491472	0.0431384	Cc01G0171/Cc01G1740/Cc01G1953/Cc01G1976/Cc02G1707/Cc02G1708/Cc02G1900/Cc02G2392/Cc03G0084/Cc03G0365/Cc05G0097/Cc05G1148/Cc05G1290/Cc07G0897/Cc07G1168/Cc08G1104/Cc08G1206/Cc09G0028/Cc09G0517/Cc09G0725/Cc10G0135/Cc11G0443/Cc11G1117/Cc11G1266/Cc12G0447	25	water transport	BP
GO:0042044	GO:0042044	25/4294	43/11592	0.00389209	0.0491472	0.0431384	Cc01G0171/Cc01G1740/Cc01G1953/Cc01G1976/Cc02G1707/Cc02G1708/Cc02G1900/Cc02G2392/Cc03G0084/Cc03G0365/Cc05G0097/Cc05G1148/Cc05G1290/Cc07G0897/Cc07G1168/Cc08G1104/Cc08G1206/Cc09G0028/Cc09G0517/Cc09G0725/Cc10G0135/Cc11G0443/Cc11G1117/Cc11G1266/Cc12G0447	25	fluid transport	BP
GO:0048481	GO:0048481	25/4294	43/11592	0.00389209	0.0491472	0.0431384	Cc01G0381/Cc01G0682/Cc01G1368/Cc01G2134/Cc01G2506/Cc02G0868/Cc02G1796/Cc02G1916/Cc02G2015/Cc03G0421/Cc03G0583/Cc04G1144/Cc05G1030/Cc08G0089/Cc08G0399/Cc08G0501/Cc08G0818/Cc08G1025/Cc08G1055/Cc09G0321/Cc09G0372/Cc09G0567/Cc09G0852/Cc11G0056/Cc11G0300	25	plant ovule development	BP
GO:0007568	GO:0007568	60/4294	122/11592	0.00391339	0.0492231	0.043205	Cc01G1222/Cc01G1345/Cc01G1993/Cc01G2025/Cc01G2506/Cc01G2521/Cc02G0128/Cc02G0882/Cc02G1376/Cc02G1702/Cc02G2125/Cc02G2180/Cc03G0125/Cc03G0144/Cc03G0185/Cc03G0826/Cc03G1519/Cc03G2059/Cc04G0325/Cc04G0491/Cc04G0503/Cc04G0765/Cc04G0898/Cc04G1460/Cc05G0067/Cc05G0245/Cc05G0398/Cc05G0893/Cc05G1241/Cc05G1274/Cc05G1714/Cc05G2166/Cc05G2177/Cc06G0199/Cc06G0382/Cc06G0744/Cc07G0162/Cc07G0900/Cc07G0984/Cc07G1119…	60	aging	BP

## Sheet: Table S8
Table S8. The results of GO enrichment analysis for tandem duplicate genes in C. camphora genome.
ID	Description	GeneRatio	BgRatio	pvalue	p.adjust	qvalue	geneID	Count	Term	Ontology
GO:0044550	GO:0044550	57/731	192/11592	5.03822e-24	9.11919e-21	7.78008e-21	Cc01G0178/Cc01G0576/Cc01G2244/Cc01G2245/Cc01G2248/Cc01G2249/Cc02G0066/Cc02G0649/Cc02G1741/Cc02G1742/Cc02G1770/Cc02G1865/Cc03G0407/Cc03G1903/Cc03G1904/Cc05G1056/Cc05G1061/Cc05G1439/Cc05G1528/Cc05G1529/Cc06G0724/Cc06G1062/Cc06G1063/Cc06G1064/Cc06G1065/Cc07G0240/Cc07G0242/Cc07G0243/Cc07G0245/Cc07G0246/Cc07G0247/Cc07G0248/Cc07G0249/Cc07G0848/Cc08G0177/Cc08G0178/Cc08G0412/Cc08G1211/Cc08G1212/Cc08G1214…	57	secondary metabolite biosynthetic process	BP
GO:0019748	GO:0019748	65/731	266/11592	4.25656e-22	3.85219e-19	3.28651e-19	Cc01G0178/Cc01G0576/Cc01G2244/Cc01G2245/Cc01G2248/Cc01G2249/Cc02G0066/Cc02G0649/Cc02G1741/Cc02G1742/Cc02G1770/Cc02G1865/Cc03G0407/Cc03G1903/Cc03G1904/Cc04G1120/Cc04G1121/Cc05G1056/Cc05G1061/Cc05G1439/Cc05G1528/Cc05G1529/Cc05G2005/Cc06G0724/Cc06G1062/Cc06G1063/Cc06G1064/Cc06G1065/Cc07G0240/Cc07G0242/Cc07G0243/Cc07G0245/Cc07G0246/Cc07G0247/Cc07G0248/Cc07G0249/Cc07G0848/Cc08G0177/Cc08G0178/Cc08G0412…	65	secondary metabolic process	BP
GO:0016709	GO:0016709	32/731	98/11592	2.49453e-15	1.50503e-12	1.28403e-12	Cc01G2244/Cc01G2245/Cc01G2248/Cc01G2249/Cc02G1770/Cc03G0407/Cc03G1903/Cc03G1904/Cc05G1056/Cc05G1061/Cc05G1439/Cc07G0240/Cc07G0242/Cc07G0243/Cc07G0245/Cc07G0246/Cc07G0247/Cc07G0248/Cc07G0249/Cc08G1211/Cc08G1212/Cc08G1214/Cc08G1216/Cc08G1217/Cc08G1218/Cc08G1219/Cc08G1220/Cc10G1195/Cc11G0113/Cc12G0205/Cc12G0206/Cc12G0208	32	oxidoreductase activity, acting on paired donors, with incorporation or reduction of molecular oxygen, NAD(P)H as one donor, and incorporation of one atom of oxygen	MF
GO:0005618	GO:0005618	71/731	426/11592	2.18532e-14	7.5875e-12	6.47331e-12	Cc01G0543/Cc01G0544/Cc01G0842/Cc01G1003/Cc01G1004/Cc01G1033/Cc01G1441/Cc01G2273/Cc02G1879/Cc02G1880/Cc03G0400/Cc03G0857/Cc03G0980/Cc03G0981/Cc03G1394/Cc03G1799/Cc03G1889/Cc03G1890/Cc03G1891/Cc03G1892/Cc03G1893/Cc03G2373/Cc04G1517/Cc04G1518/Cc04G1653/Cc04G1654/Cc04G1659/Cc05G0119/Cc05G0120/Cc05G0768/Cc05G0770/Cc05G0772/Cc05G0773/Cc05G1609/Cc05G1610/Cc05G1611/Cc05G1612/Cc05G1613/Cc05G1614/Cc05G1615…	71	cell wall	CC
GO:0030312	GO:0030312	71/731	426/11592	2.18532e-14	7.5875e-12	6.47331e-12	Cc01G0543/Cc01G0544/Cc01G0842/Cc01G1003/Cc01G1004/Cc01G1033/Cc01G1441/Cc01G2273/Cc02G1879/Cc02G1880/Cc03G0400/Cc03G0857/Cc03G0980/Cc03G0981/Cc03G1394/Cc03G1799/Cc03G1889/Cc03G1890/Cc03G1891/Cc03G1892/Cc03G1893/Cc03G2373/Cc04G1517/Cc04G1518/Cc04G1653/Cc04G1654/Cc04G1659/Cc05G0119/Cc05G0120/Cc05G0768/Cc05G0770/Cc05G0772/Cc05G0773/Cc05G1609/Cc05G1610/Cc05G1611/Cc05G1612/Cc05G1613/Cc05G1614/Cc05G1615…	71	external encapsulating structure	CC
GO:0004497	GO:0004497	37/731	139/11592	2.51519e-14	7.5875e-12	6.47331e-12	Cc01G2244/Cc01G2245/Cc01G2248/Cc01G2249/Cc02G0649/Cc02G1770/Cc03G0407/Cc03G0848/Cc03G1903/Cc03G1904/Cc05G1056/Cc05G1061/Cc05G1439/Cc07G0240/Cc07G0242/Cc07G0243/Cc07G0245/Cc07G0246/Cc07G0247/Cc07G0248/Cc07G0249/Cc08G1211/Cc08G1212/Cc08G1214/Cc08G1216/Cc08G1217/Cc08G1218/Cc08G1219/Cc08G1220/Cc10G0410/Cc10G0411/Cc10G1195/Cc10G1200/Cc11G0113/Cc12G0205/Cc12G0206/Cc12G0208	37	monooxygenase activity	MF
GO:0080043	GO:0080043	25/731	68/11592	1.31387e-13	2.97262e-11	2.53611e-11	Cc01G2317/Cc01G2318/Cc02G0066/Cc03G1841/Cc03G1842/Cc03G1847/Cc03G2322/Cc04G0054/Cc04G1316/Cc04G1633/Cc04G1635/Cc07G0173/Cc07G0174/Cc07G0175/Cc07G0631/Cc08G0689/Cc08G0858/Cc08G0859/Cc08G1187/Cc09G0660/Cc09G0661/Cc09G0662/Cc09G0663/Cc10G0677/Cc12G0912	25	quercetin 3-O-glucosyltransferase activity	MF
GO:0080044	GO:0080044	25/731	68/11592	1.31387e-13	2.97262e-11	2.53611e-11	Cc01G2317/Cc01G2318/Cc02G0066/Cc03G1841/Cc03G1842/Cc03G1847/Cc03G2322/Cc04G0054/Cc04G1316/Cc04G1633/Cc04G1635/Cc07G0173/Cc07G0174/Cc07G0175/Cc07G0631/Cc08G0689/Cc08G0858/Cc08G0859/Cc08G1187/Cc09G0660/Cc09G0661/Cc09G0662/Cc09G0663/Cc10G0677/Cc12G0912	25	quercetin 7-O-glucosyltransferase activity	MF
GO:0016705	GO:0016705	37/731	156/11592	1.20551e-12	2.42442e-10	2.0684e-10	Cc01G2244/Cc01G2245/Cc01G2248/Cc01G2249/Cc02G1770/Cc03G0407/Cc03G0681/Cc03G1903/Cc03G1904/Cc05G1056/Cc05G1061/Cc05G1439/Cc07G0240/Cc07G0242/Cc07G0243/Cc07G0245/Cc07G0246/Cc07G0247/Cc07G0248/Cc07G0249/Cc08G1211/Cc08G1212/Cc08G1214/Cc08G1216/Cc08G1217/Cc08G1218/Cc08G1219/Cc08G1220/Cc10G0410/Cc10G0411/Cc10G1195/Cc10G1200/Cc11G0113/Cc11G0958/Cc12G0205/Cc12G0206/Cc12G0208	37	oxidoreductase activity, acting on paired donors, with incorporation or reduction of molecular oxygen	MF
GO:0035251	GO:0035251	29/731	104/11592	4.62414e-12	8.36969e-10	7.14064e-10	Cc01G2317/Cc01G2318/Cc02G0066/Cc03G1841/Cc03G1842/Cc03G1847/Cc03G2322/Cc04G0054/Cc04G1316/Cc04G1633/Cc04G1635/Cc07G0173/Cc07G0174/Cc07G0175/Cc07G0631/Cc07G1092/Cc08G0689/Cc08G0858/Cc08G0859/Cc08G1187/Cc09G0660/Cc09G0661/Cc09G0662/Cc09G0663/Cc09G0784/Cc10G0677/Cc12G0869/Cc12G0870/Cc12G0912	29	UDP-glucosyltransferase activity	MF
GO:0046527	GO:0046527	34/731	144/11592	1.14684e-11	1.88707e-09	1.60997e-09	Cc01G2317/Cc01G2318/Cc02G0066/Cc03G1841/Cc03G1842/Cc03G1847/Cc03G2322/Cc04G0054/Cc04G1238/Cc04G1239/Cc04G1241/Cc04G1242/Cc04G1316/Cc04G1633/Cc04G1635/Cc05G1929/Cc07G0173/Cc07G0174/Cc07G0175/Cc07G0631/Cc07G1092/Cc08G0689/Cc08G0858/Cc08G0859/Cc08G1187/Cc09G0660/Cc09G0661/Cc09G0662/Cc09G0663/Cc09G0784/Cc10G0677/Cc12G0869/Cc12G0870/Cc12G0912	34	glucosyltransferase activity	MF
GO:0002239	GO:0002239	18/731	48/11592	2.4625e-10	3.71428e-08	3.16885e-08	Cc01G1297/Cc02G0649/Cc03G0787/Cc03G0789/Cc03G0790/Cc03G0792/Cc03G0793/Cc03G1221/Cc03G1223/Cc03G1291/Cc03G1292/Cc03G1293/Cc03G1294/Cc03G1295/Cc03G1296/Cc03G1308/Cc03G1309/Cc08G1138	18	response to oomycetes	BP
GO:0016838	GO:0016838	20/731	60/11592	2.91608e-10	4.06008e-08	3.46388e-08	Cc03G1472/Cc05G0644/Cc05G0645/Cc05G0653/Cc05G0654/Cc05G0726/Cc05G0727/Cc07G0253/Cc07G0254/Cc07G0257/Cc07G0258/Cc07G0259/Cc07G0263/Cc07G0264/Cc07G0415/Cc09G1207/Cc09G1218/Cc09G1220/Cc09G1222/Cc09G1223	20	carbon-oxygen lyase activity, acting on phosphates	MF
GO:0010334	GO:0010334	18/731	52/11592	1.13113e-09	1.27959e-07	1.09169e-07	Cc03G1472/Cc05G0644/Cc05G0645/Cc05G0653/Cc05G0654/Cc07G0253/Cc07G0254/Cc07G0257/Cc07G0258/Cc07G0259/Cc07G0263/Cc07G0264/Cc07G0415/Cc09G1207/Cc09G1218/Cc09G1220/Cc09G1222/Cc09G1223	18	sesquiterpene synthase activity	MF
GO:0051761	GO:0051761	18/731	52/11592	1.13113e-09	1.27959e-07	1.09169e-07	Cc03G1472/Cc05G0644/Cc05G0645/Cc05G0653/Cc05G0654/Cc07G0253/Cc07G0254/Cc07G0257/Cc07G0258/Cc07G0259/Cc07G0263/Cc07G0264/Cc07G0415/Cc09G1207/Cc09G1218/Cc09G1220/Cc09G1222/Cc09G1223	18	sesquiterpene metabolic process	BP
GO:0051762	GO:0051762	18/731	52/11592	1.13113e-09	1.27959e-07	1.09169e-07	Cc03G1472/Cc05G0644/Cc05G0645/Cc05G0653/Cc05G0654/Cc07G0253/Cc07G0254/Cc07G0257/Cc07G0258/Cc07G0259/Cc07G0263/Cc07G0264/Cc07G0415/Cc09G1207/Cc09G1218/Cc09G1220/Cc09G1222/Cc09G1223	18	sesquiterpene biosynthetic process	BP
GO:0002229	GO:0002229	16/731	42/11592	1.88484e-09	2.0068e-07	1.71211e-07	Cc03G0787/Cc03G0789/Cc03G0790/Cc03G0792/Cc03G0793/Cc03G1221/Cc03G1223/Cc03G1291/Cc03G1292/Cc03G1293/Cc03G1294/Cc03G1295/Cc03G1296/Cc03G1308/Cc03G1309/Cc08G1138	16	defense response to oomycetes	BP
GO:0010333	GO:0010333	18/731	54/11592	2.27921e-09	2.29187e-07	1.95532e-07	Cc03G1472/Cc05G0644/Cc05G0645/Cc05G0653/Cc05G0654/Cc07G0253/Cc07G0254/Cc07G0257/Cc07G0258/Cc07G0259/Cc07G0263/Cc07G0264/Cc07G0415/Cc09G1207/Cc09G1218/Cc09G1220/Cc09G1222/Cc09G1223	18	terpene synthase activity	MF
GO:0046246	GO:0046246	18/731	57/11592	6.09737e-09	5.80855e-07	4.95559e-07	Cc03G1472/Cc05G0644/Cc05G0645/Cc05G0653/Cc05G0654/Cc07G0253/Cc07G0254/Cc07G0257/Cc07G0258/Cc07G0259/Cc07G0263/Cc07G0264/Cc07G0415/Cc09G1207/Cc09G1218/Cc09G1220/Cc09G1222/Cc09G1223	18	terpene biosynthetic process	BP
GO:0010430	GO:0010430	8/731	10/11592	9.6846e-09	8.76456e-07	7.47753e-07	Cc02G1789/Cc02G1790/Cc02G1793/Cc09G1279/Cc09G1280/Cc09G1282/Cc09G1283/Cc09G1284	8	fatty acid omega-oxidation	BP
GO:0042214	GO:0042214	18/731	60/11592	1.51879e-08	1.30905e-06	1.11682e-06	Cc03G1472/Cc05G0644/Cc05G0645/Cc05G0653/Cc05G0654/Cc07G0253/Cc07G0254/Cc07G0257/Cc07G0258/Cc07G0259/Cc07G0263/Cc07G0264/Cc07G0415/Cc09G1207/Cc09G1218/Cc09G1220/Cc09G1222/Cc09G1223	18	terpene metabolic process	BP
GO:0008194	GO:0008194	31/731	163/11592	2.51479e-08	2.06899e-06	1.76517e-06	Cc01G2317/Cc01G2318/Cc02G0066/Cc03G1235/Cc03G1236/Cc03G1841/Cc03G1842/Cc03G1847/Cc03G2322/Cc04G0054/Cc04G1316/Cc04G1633/Cc04G1635/Cc07G0173/Cc07G0174/Cc07G0175/Cc07G0631/Cc07G1092/Cc08G0689/Cc08G0858/Cc08G0859/Cc08G1187/Cc09G0660/Cc09G0661/Cc09G0662/Cc09G0663/Cc09G0784/Cc10G0677/Cc12G0869/Cc12G0870/Cc12G0912	31	UDP-glycosyltransferase activity	MF
GO:0046593	GO:0046593	8/731	11/11592	3.35427e-08	2.63967e-06	2.25205e-06	Cc02G1789/Cc02G1790/Cc02G1793/Cc09G1279/Cc09G1280/Cc09G1282/Cc09G1283/Cc09G1284	8	mandelonitrile lyase activity	MF
GO:0009699	GO:0009699	21/731	86/11592	5.44743e-08	4.10827e-06	3.50499e-06	Cc01G0178/Cc01G0576/Cc02G0066/Cc02G1865/Cc05G1528/Cc05G1529/Cc06G0724/Cc06G1062/Cc06G1063/Cc06G1064/Cc06G1065/Cc07G0848/Cc08G0177/Cc08G0178/Cc08G0412/Cc09G0495/Cc09G0774/Cc09G0776/Cc10G0410/Cc10G0411/Cc10G1200	21	phenylpropanoid biosynthetic process	BP
GO:0016829	GO:0016829	33/731	190/11592	8.85924e-08	6.41409e-06	5.47221e-06	Cc02G1789/Cc02G1790/Cc02G1793/Cc03G1472/Cc05G0644/Cc05G0645/Cc05G0653/Cc05G0654/Cc05G0726/Cc05G0727/Cc06G0036/Cc06G0037/Cc06G0724/Cc07G0253/Cc07G0254/Cc07G0257/Cc07G0258/Cc07G0259/Cc07G0263/Cc07G0264/Cc07G0415/Cc09G0194/Cc09G0281/Cc09G1207/Cc09G1218/Cc09G1220/Cc09G1222/Cc09G1223/Cc09G1279/Cc09G1280/Cc09G1282/Cc09G1283/Cc09G1284	33	lyase activity	MF
GO:0009617	GO:0009617	54/731	404/11592	1.06233e-07	7.39543e-06	6.30945e-06	Cc01G0576/Cc01G0734/Cc01G0735/Cc01G0736/Cc01G0737/Cc01G1033/Cc01G1164/Cc01G1165/Cc01G1166/Cc02G0684/Cc02G0685/Cc03G0122/Cc03G0214/Cc03G0215/Cc03G1221/Cc03G1223/Cc03G1291/Cc03G1292/Cc03G1293/Cc03G1294/Cc03G1295/Cc03G1296/Cc03G1308/Cc03G1309/Cc03G2218/Cc04G0523/Cc04G0525/Cc04G1248/Cc04G1249/Cc04G1653/Cc04G1654/Cc04G1659/Cc05G0241/Cc05G0243/Cc06G1164/Cc06G1165/Cc06G1337/Cc07G0415/Cc07G0606/Cc07G0609…	54	response to bacterium	BP
GO:0004601	GO:0004601	13/731	36/11592	1.33737e-07	8.96531e-06	7.6488e-06	Cc02G1879/Cc02G1880/Cc03G1394/Cc07G0334/Cc07G0335/Cc07G0336/Cc07G0848/Cc09G1106/Cc09G1107/Cc11G0891/Cc11G0892/Cc11G0894/Cc11G0895	13	peroxidase activity	MF
GO:0016684	GO:0016684	13/731	37/11592	1.94377e-07	1.25651e-05	1.072e-05	Cc02G1879/Cc02G1880/Cc03G1394/Cc07G0334/Cc07G0335/Cc07G0336/Cc07G0848/Cc09G1106/Cc09G1107/Cc11G0891/Cc11G0892/Cc11G0894/Cc11G0895	13	oxidoreductase activity, acting on peroxide as acceptor	MF
GO:0004033	GO:0004033	7/731	10/11592	3.91349e-07	2.44256e-05	2.08388e-05	Cc01G1393/Cc05G1724/Cc10G0323/Cc10G0324/Cc10G0325/Cc10G0327/Cc10G0328	7	aldo-keto reductase (NADP) activity	MF
GO:0009698	GO:0009698	21/731	98/11592	5.85909e-07	3.53499e-05	3.01589e-05	Cc01G0178/Cc01G0576/Cc02G0066/Cc02G1865/Cc05G1528/Cc05G1529/Cc06G0724/Cc06G1062/Cc06G1063/Cc06G1064/Cc06G1065/Cc07G0848/Cc08G0177/Cc08G0178/Cc08G0412/Cc09G0495/Cc09G0774/Cc09G0776/Cc10G0410/Cc10G0411/Cc10G1200	21	phenylpropanoid metabolic process	BP
GO:0009505	GO:0009505	28/731	162/11592	9.28596e-07	5.22897e-05	4.46112e-05	Cc01G0842/Cc01G1003/Cc01G1004/Cc01G2273/Cc02G1879/Cc02G1880/Cc03G0400/Cc03G0857/Cc03G1394/Cc05G0119/Cc05G0120/Cc05G0768/Cc05G0770/Cc05G0772/Cc05G0773/Cc07G0334/Cc07G0335/Cc07G0336/Cc07G0610/Cc07G0848/Cc09G1106/Cc09G1107/Cc11G0119/Cc11G0120/Cc11G0891/Cc11G0892/Cc11G0894/Cc11G0895	28	plant-type cell wall	CC
GO:0005516	GO:0005516	27/731	153/11592	9.51803e-07	5.22897e-05	4.46112e-05	Cc01G1310/Cc01G2155/Cc01G2167/Cc03G0259/Cc03G0260/Cc03G0261/Cc03G0380/Cc03G2134/Cc03G2135/Cc03G2136/Cc04G0523/Cc04G0524/Cc04G0525/Cc04G1353/Cc04G1354/Cc04G1773/Cc05G1729/Cc05G1730/Cc06G0931/Cc06G0932/Cc06G1156/Cc06G1276/Cc09G1003/Cc09G1004/Cc09G1267/Cc09G1300/Cc09G1301	27	calmodulin binding	MF
GO:0051119	GO:0051119	15/731	55/11592	9.53348e-07	5.22897e-05	4.46112e-05	Cc02G1221/Cc02G1222/Cc04G0649/Cc04G0650/Cc06G0323/Cc06G0324/Cc07G0879/Cc07G0880/Cc07G0881/Cc07G0947/Cc12G0302/Cc12G0303/Cc12G0306/Cc12G0307/Cc12G0308	15	sugar transmembrane transporter activity	MF
GO:0016835	GO:0016835	21/731	101/11592	9.92733e-07	5.28485e-05	4.50879e-05	Cc03G1472/Cc05G0644/Cc05G0645/Cc05G0653/Cc05G0654/Cc05G0726/Cc05G0727/Cc06G0724/Cc07G0253/Cc07G0254/Cc07G0257/Cc07G0258/Cc07G0259/Cc07G0263/Cc07G0264/Cc07G0415/Cc09G1207/Cc09G1218/Cc09G1220/Cc09G1222/Cc09G1223	21	carbon-oxygen lyase activity	MF
GO:0009636	GO:0009636	34/731	222/11592	1.21672e-06	6.29219e-05	5.36822e-05	Cc01G0267/Cc01G1003/Cc01G1004/Cc01G1297/Cc02G0066/Cc02G1865/Cc02G1879/Cc02G1880/Cc03G0533/Cc03G1394/Cc04G0054/Cc04G1120/Cc04G1121/Cc05G0168/Cc05G2005/Cc07G0334/Cc07G0335/Cc07G0336/Cc07G0848/Cc07G1064/Cc07G1084/Cc07G1085/Cc07G1092/Cc08G0177/Cc08G0178/Cc09G0194/Cc09G1106/Cc09G1107/Cc11G0352/Cc11G0622/Cc11G0891/Cc11G0892/Cc11G0894/Cc11G0895	34	response to toxic substance	BP
GO:0050734	GO:0050734	9/731	20/11592	1.34236e-06	6.74908e-05	5.75801e-05	Cc02G2327/Cc02G2328/Cc06G1062/Cc06G1063/Cc06G1064/Cc06G1065/Cc11G0944/Cc11G0945/Cc11G0946	9	hydroxycinnamoyltransferase activity	MF
GO:0016832	GO:0016832	8/731	16/11592	1.96871e-06	9.63069e-05	8.21647e-05	Cc02G1789/Cc02G1790/Cc02G1793/Cc09G1279/Cc09G1280/Cc09G1282/Cc09G1283/Cc09G1284	8	aldehyde-lyase activity	MF
GO:0016758	GO:0016758	36/731	251/11592	2.8935e-06	0.000137822	0.000117583	Cc01G2317/Cc01G2318/Cc02G0066/Cc03G1235/Cc03G1236/Cc03G1841/Cc03G1842/Cc03G1847/Cc03G2322/Cc04G0054/Cc04G1238/Cc04G1239/Cc04G1241/Cc04G1242/Cc04G1316/Cc04G1633/Cc04G1635/Cc05G1929/Cc07G0173/Cc07G0174/Cc07G0175/Cc07G0631/Cc07G1092/Cc08G0689/Cc08G0858/Cc08G0859/Cc08G1187/Cc09G0660/Cc09G0661/Cc09G0662/Cc09G0663/Cc09G0784/Cc10G0677/Cc12G0869/Cc12G0870/Cc12G0912	36	transferase activity, transferring hexosyl groups	MF
GO:0043692	GO:0043692	11/731	34/11592	4.3593e-06	0.000197258	0.000168292	Cc05G0644/Cc05G0645/Cc05G0653/Cc05G0654/Cc07G0253/Cc07G0415/Cc09G1207/Cc09G1218/Cc09G1220/Cc09G1222/Cc09G1223	11	monoterpene metabolic process	BP
GO:0043693	GO:0043693	11/731	34/11592	4.3593e-06	0.000197258	0.000168292	Cc05G0644/Cc05G0645/Cc05G0653/Cc05G0654/Cc07G0253/Cc07G0415/Cc09G1207/Cc09G1218/Cc09G1220/Cc09G1222/Cc09G1223	11	monoterpene biosynthetic process	BP
GO:0005354	GO:0005354	7/731	13/11592	4.73033e-06	0.000203855	0.00017392	Cc06G0323/Cc06G0324/Cc12G0302/Cc12G0303/Cc12G0306/Cc12G0307/Cc12G0308	7	galactose transmembrane transporter activity	MF
GO:0015757	GO:0015757	7/731	13/11592	4.73033e-06	0.000203855	0.00017392	Cc06G0323/Cc06G0324/Cc12G0302/Cc12G0303/Cc12G0306/Cc12G0307/Cc12G0308	7	galactose transmembrane transport	BP
GO:0042742	GO:0042742	42/731	330/11592	9.90583e-06	0.000416966	0.000355737	Cc01G0734/Cc01G0735/Cc01G0736/Cc01G0737/Cc01G1164/Cc01G1165/Cc01G1166/Cc03G0122/Cc03G1221/Cc03G1223/Cc03G1291/Cc03G1292/Cc03G1293/Cc03G1294/Cc03G1295/Cc03G1296/Cc03G1308/Cc03G1309/Cc03G2218/Cc04G0523/Cc04G0525/Cc04G1248/Cc04G1249/Cc05G0241/Cc05G0243/Cc06G1164/Cc06G1165/Cc06G1337/Cc07G0415/Cc07G0606/Cc07G0609/Cc07G0837/Cc07G0838/Cc09G1157/Cc09G1223/Cc12G0414/Cc12G0415/Cc12G0416/Cc12G0420/Cc12G0531…	42	defense response to bacterium	BP
GO:0016229	GO:0016229	6/731	10/11592	1.03944e-05	0.000427587	0.000364798	Cc01G1393/Cc10G0323/Cc10G0324/Cc10G0325/Cc10G0327/Cc10G0328	6	steroid dehydrogenase activity	MF
GO:0015144	GO:0015144	15/731	66/11592	1.12141e-05	0.000441252	0.000376456	Cc02G1221/Cc02G1222/Cc04G0649/Cc04G0650/Cc06G0323/Cc06G0324/Cc07G0879/Cc07G0880/Cc07G0881/Cc07G0947/Cc12G0302/Cc12G0303/Cc12G0306/Cc12G0307/Cc12G0308	15	carbohydrate transmembrane transporter activity	MF
GO:0034219	GO:0034219	15/731	66/11592	1.12141e-05	0.000441252	0.000376456	Cc02G1221/Cc02G1222/Cc04G0649/Cc04G0650/Cc06G0323/Cc06G0324/Cc07G0879/Cc07G0880/Cc07G0881/Cc07G0947/Cc12G0302/Cc12G0303/Cc12G0306/Cc12G0307/Cc12G0308	15	carbohydrate transmembrane transport	BP
GO:0009626	GO:0009626	13/731	52/11592	1.43452e-05	0.000540933	0.0004615	Cc03G0214/Cc03G0215/Cc03G1077/Cc03G2402/Cc04G0228/Cc04G0595/Cc04G0596/Cc05G0119/Cc05G0120/Cc05G0768/Cc05G0770/Cc05G0772/Cc05G0773	13	plant-type hypersensitive response	BP
GO:0034050	GO:0034050	13/731	52/11592	1.43452e-05	0.000540933	0.0004615	Cc03G0214/Cc03G0215/Cc03G1077/Cc03G2402/Cc04G0228/Cc04G0595/Cc04G0596/Cc05G0119/Cc05G0120/Cc05G0768/Cc05G0770/Cc05G0772/Cc05G0773	13	host programmed cell death induced by symbiont	BP
GO:0006721	GO:0006721	25/731	157/11592	1.56851e-05	0.00056295	0.000480283	Cc01G2244/Cc01G2245/Cc01G2248/Cc01G2249/Cc02G1770/Cc03G0681/Cc03G1472/Cc05G0644/Cc05G0645/Cc05G0653/Cc05G0654/Cc05G1439/Cc07G0253/Cc07G0257/Cc07G0258/Cc07G0259/Cc07G0263/Cc07G0264/Cc07G0415/Cc07G0877/Cc09G1207/Cc09G1218/Cc09G1220/Cc09G1222/Cc09G1223	25	terpenoid metabolic process	BP
GO:0019863	GO:0019863	7/731	15/11592	1.58621e-05	0.00056295	0.000480283	Cc04G1474/Cc06G1046/Cc06G1047/Cc06G1048/Cc06G1049/Cc06G1050/Cc06G1051	7	IgE binding	MF
GO:0019865	GO:0019865	7/731	15/11592	1.58621e-05	0.00056295	0.000480283	Cc04G1474/Cc06G1046/Cc06G1047/Cc06G1048/Cc06G1049/Cc06G1050/Cc06G1051	7	immunoglobulin binding	MF
GO:0009809	GO:0009809	11/731	39/11592	1.91006e-05	0.000664847	0.000567218	Cc01G0576/Cc02G0066/Cc02G1865/Cc06G1062/Cc06G1063/Cc06G1064/Cc06G1065/Cc07G0848/Cc08G0177/Cc08G0178/Cc09G0495	11	lignin biosynthetic process	BP
GO:0008515	GO:0008515	7/731	16/11592	2.66681e-05	0.000910741	0.000777003	Cc02G1221/Cc02G1222/Cc06G0323/Cc06G0324/Cc07G0879/Cc07G0880/Cc07G0881	7	sucrose transmembrane transporter activity	MF
GO:0008643	GO:0008643	15/731	71/11592	2.84522e-05	0.000953676	0.000813633	Cc02G1221/Cc02G1222/Cc04G0649/Cc04G0650/Cc06G0323/Cc06G0324/Cc07G0879/Cc07G0880/Cc07G0881/Cc07G0947/Cc12G0302/Cc12G0303/Cc12G0306/Cc12G0307/Cc12G0308	15	carbohydrate transport	BP
GO:0045087	GO:0045087	34/731	257/11592	3.11428e-05	0.00102488	0.000874384	Cc01G0540/Cc01G0769/Cc01G0770/Cc01G1003/Cc01G1004/Cc01G1033/Cc03G0214/Cc03G0215/Cc03G0324/Cc03G1077/Cc03G1799/Cc03G2134/Cc03G2135/Cc03G2136/Cc03G2402/Cc04G0228/Cc04G0523/Cc04G0525/Cc04G0595/Cc04G0596/Cc05G0119/Cc05G0120/Cc05G0768/Cc05G0770/Cc05G0772/Cc05G0773/Cc09G0531/Cc09G0532/Cc11G0746/Cc11G0747/Cc12G0751/Cc12G0759/Cc12G0932/Cc12G0933	34	innate immune response	BP
GO:0005887	GO:0005887	29/731	205/11592	3.43125e-05	0.00110903	0.000946173	Cc02G0080/Cc02G0174/Cc02G1221/Cc02G1222/Cc03G0040/Cc03G0041/Cc03G0259/Cc03G0260/Cc03G0261/Cc03G0504/Cc03G0505/Cc03G1174/Cc04G0160/Cc04G0649/Cc04G0650/Cc06G0323/Cc06G0324/Cc06G0992/Cc06G0993/Cc06G0994/Cc07G0879/Cc07G0880/Cc07G0881/Cc07G0947/Cc08G1087/Cc08G1314/Cc11G0042/Cc11G0043/Cc11G0044	29	integral component of plasma membrane	CC
GO:0098869	GO:0098869	15/731	73/11592	4.02007e-05	0.00125442	0.00107022	Cc01G1297/Cc02G1879/Cc02G1880/Cc03G0533/Cc03G1394/Cc07G0334/Cc07G0335/Cc07G0336/Cc07G0848/Cc09G1106/Cc09G1107/Cc11G0891/Cc11G0892/Cc11G0894/Cc11G0895	15	cellular oxidant detoxification	BP
GO:0015154	GO:0015154	7/731	17/11592	4.28763e-05	0.00125442	0.00107022	Cc02G1221/Cc02G1222/Cc06G0323/Cc06G0324/Cc07G0879/Cc07G0880/Cc07G0881	7	disaccharide transmembrane transporter activity	MF
GO:0015157	GO:0015157	7/731	17/11592	4.28763e-05	0.00125442	0.00107022	Cc02G1221/Cc02G1222/Cc06G0323/Cc06G0324/Cc07G0879/Cc07G0880/Cc07G0881	7	oligosaccharide transmembrane transporter activity	MF
GO:0098754	GO:0098754	19/731	109/11592	4.56272e-05	0.00125442	0.00107022	Cc01G1297/Cc02G1879/Cc02G1880/Cc03G0533/Cc03G1394/Cc04G0054/Cc04G1120/Cc04G1121/Cc05G2005/Cc07G0334/Cc07G0335/Cc07G0336/Cc07G0848/Cc09G1106/Cc09G1107/Cc11G0891/Cc11G0892/Cc11G0894/Cc11G0895	19	detoxification	BP
GO:0016098	GO:0016098	9/731	29/11592	4.78206e-05	0.00125442	0.00107022	Cc05G0644/Cc05G0645/Cc05G0653/Cc05G0654/Cc07G0253/Cc09G1207/Cc09G1218/Cc09G1220/Cc09G1222	9	monoterpenoid metabolic process	BP
GO:0016099	GO:0016099	9/731	29/11592	4.78206e-05	0.00125442	0.00107022	Cc05G0644/Cc05G0645/Cc05G0653/Cc05G0654/Cc07G0253/Cc09G1207/Cc09G1218/Cc09G1220/Cc09G1222	9	monoterpenoid biosynthetic process	BP
GO:0034002	GO:0034002	9/731	29/11592	4.78206e-05	0.00125442	0.00107022	Cc05G0644/Cc05G0645/Cc05G0653/Cc05G0654/Cc07G0253/Cc09G1207/Cc09G1218/Cc09G1220/Cc09G1222	9	(R)-limonene synthase activity	MF
GO:0034768	GO:0034768	9/731	29/11592	4.78206e-05	0.00125442	0.00107022	Cc05G0644/Cc05G0645/Cc05G0653/Cc05G0654/Cc07G0253/Cc09G1207/Cc09G1218/Cc09G1220/Cc09G1222	9	(E)-beta-ocimene synthase activity	MF
GO:0050550	GO:0050550	9/731	29/11592	4.78206e-05	0.00125442	0.00107022	Cc05G0644/Cc05G0645/Cc05G0653/Cc05G0654/Cc07G0253/Cc09G1207/Cc09G1218/Cc09G1220/Cc09G1222	9	pinene synthase activity	MF
GO:0050551	GO:0050551	9/731	29/11592	4.78206e-05	0.00125442	0.00107022	Cc05G0644/Cc05G0645/Cc05G0653/Cc05G0654/Cc07G0253/Cc09G1207/Cc09G1218/Cc09G1220/Cc09G1222	9	myrcene synthase activity	MF
GO:0050552	GO:0050552	9/731	29/11592	4.78206e-05	0.00125442	0.00107022	Cc05G0644/Cc05G0645/Cc05G0653/Cc05G0654/Cc07G0253/Cc09G1207/Cc09G1218/Cc09G1220/Cc09G1222	9	(4S)-limonene synthase activity	MF
GO:0052578	GO:0052578	9/731	29/11592	4.78206e-05	0.00125442	0.00107022	Cc05G0644/Cc05G0645/Cc05G0653/Cc05G0654/Cc07G0253/Cc09G1207/Cc09G1218/Cc09G1220/Cc09G1222	9	alpha-farnesene synthase activity	MF
GO:0080015	GO:0080015	9/731	29/11592	4.78206e-05	0.00125442	0.00107022	Cc05G0644/Cc05G0645/Cc05G0653/Cc05G0654/Cc07G0253/Cc09G1207/Cc09G1218/Cc09G1220/Cc09G1222	9	sabinene synthase activity	MF
GO:0006720	GO:0006720	26/731	178/11592	4.98196e-05	0.00128819	0.00109903	Cc01G2244/Cc01G2245/Cc01G2248/Cc01G2249/Cc02G1770/Cc03G0681/Cc03G1472/Cc05G0644/Cc05G0645/Cc05G0653/Cc05G0654/Cc05G1439/Cc07G0253/Cc07G0254/Cc07G0257/Cc07G0258/Cc07G0259/Cc07G0263/Cc07G0264/Cc07G0415/Cc07G0877/Cc09G1207/Cc09G1218/Cc09G1220/Cc09G1222/Cc09G1223	26	isoprenoid metabolic process	BP
GO:0080027	GO:0080027	10/731	36/11592	5.29221e-05	0.00134914	0.00115103	Cc05G0644/Cc05G0645/Cc05G0653/Cc05G0654/Cc07G0253/Cc07G0264/Cc09G1207/Cc09G1218/Cc09G1220/Cc09G1222	10	response to herbivore	BP
GO:1990748	GO:1990748	15/731	75/11592	5.60168e-05	0.0014082	0.00120141	Cc01G1297/Cc02G1879/Cc02G1880/Cc03G0533/Cc03G1394/Cc07G0334/Cc07G0335/Cc07G0336/Cc07G0848/Cc09G1106/Cc09G1107/Cc11G0891/Cc11G0892/Cc11G0894/Cc11G0895	15	cellular detoxification	BP
GO:0015770	GO:0015770	7/731	18/11592	6.63587e-05	0.00164533	0.00140372	Cc02G1221/Cc02G1222/Cc06G0323/Cc06G0324/Cc07G0879/Cc07G0880/Cc07G0881	7	sucrose transport	BP
GO:0045490	GO:0045490	6/731	13/11592	7.20591e-05	0.00176253	0.00150371	Cc06G1046/Cc06G1047/Cc06G1048/Cc06G1049/Cc06G1050/Cc06G1051	6	pectin catabolic process	BP
GO:0009611	GO:0009611	31/731	236/11592	7.90025e-05	0.00190659	0.00162662	Cc02G0264/Cc02G1865/Cc03G0229/Cc03G2218/Cc04G1675/Cc05G0241/Cc05G0243/Cc05G0644/Cc05G0645/Cc05G0653/Cc05G0654/Cc07G0253/Cc07G0264/Cc07G0415/Cc08G0064/Cc08G0065/Cc08G0075/Cc08G0177/Cc08G0178/Cc08G0643/Cc09G0194/Cc09G0774/Cc09G0776/Cc09G1207/Cc09G1218/Cc09G1220/Cc09G1222/Cc09G1223/Cc12G0531/Cc12G0751/Cc12G0759	31	response to wounding	BP
GO:0009808	GO:0009808	11/731	45/11592	8.17087e-05	0.00194596	0.0016602	Cc01G0576/Cc02G0066/Cc02G1865/Cc06G1062/Cc06G1063/Cc06G1064/Cc06G1065/Cc07G0848/Cc08G0177/Cc08G0178/Cc09G0495	11	lignin metabolic process	BP
GO:0071669	GO:0071669	28/731	205/11592	8.7559e-05	0.00205821	0.00175597	Cc01G2272/Cc01G2273/Cc02G1848/Cc02G1849/Cc02G1850/Cc02G1879/Cc02G1880/Cc03G1394/Cc04G1238/Cc04G1239/Cc04G1241/Cc04G1242/Cc05G1929/Cc07G0334/Cc07G0335/Cc07G0336/Cc09G1106/Cc09G1107/Cc11G0374/Cc11G0375/Cc11G0376/Cc11G0377/Cc11G0378/Cc11G0379/Cc11G0891/Cc11G0892/Cc11G0894/Cc11G0895	28	plant-type cell wall organization or biogenesis	BP
GO:0015766	GO:0015766	7/731	19/11592	9.93788e-05	0.00227691	0.00194255	Cc02G1221/Cc02G1222/Cc06G0323/Cc06G0324/Cc07G0879/Cc07G0880/Cc07G0881	7	disaccharide transport	BP
GO:0015772	GO:0015772	7/731	19/11592	9.93788e-05	0.00227691	0.00194255	Cc02G1221/Cc02G1222/Cc06G0323/Cc06G0324/Cc07G0879/Cc07G0880/Cc07G0881	7	oligosaccharide transport	BP
GO:0050662	GO:0050662	17/731	97/11592	0.000105664	0.00239065	0.0020396	Cc01G1393/Cc02G1789/Cc02G1790/Cc02G1793/Cc05G0726/Cc05G0727/Cc08G1107/Cc09G1279/Cc09G1280/Cc09G1282/Cc09G1283/Cc09G1284/Cc10G0323/Cc10G0324/Cc10G0325/Cc10G0327/Cc10G0328	17	coenzyme binding	MF
GO:0016757	GO:0016757	36/731	296/11592	0.000109657	0.00245037	0.00209054	Cc01G2317/Cc01G2318/Cc02G0066/Cc03G1235/Cc03G1236/Cc03G1841/Cc03G1842/Cc03G1847/Cc03G2322/Cc04G0054/Cc04G1238/Cc04G1239/Cc04G1241/Cc04G1242/Cc04G1316/Cc04G1633/Cc04G1635/Cc05G1929/Cc07G0173/Cc07G0174/Cc07G0175/Cc07G0631/Cc07G1092/Cc08G0689/Cc08G0858/Cc08G0859/Cc08G1187/Cc09G0660/Cc09G0661/Cc09G0662/Cc09G0663/Cc09G0784/Cc10G0677/Cc12G0869/Cc12G0870/Cc12G0912	36	transferase activity, transferring glycosyl groups	MF
GO:0006955	GO:0006955	34/731	274/11592	0.000114214	0.00252106	0.00215086	Cc01G0540/Cc01G0769/Cc01G0770/Cc01G1003/Cc01G1004/Cc01G1033/Cc03G0214/Cc03G0215/Cc03G0324/Cc03G1077/Cc03G1799/Cc03G2134/Cc03G2135/Cc03G2136/Cc03G2402/Cc04G0228/Cc04G0523/Cc04G0525/Cc04G0595/Cc04G0596/Cc05G0119/Cc05G0120/Cc05G0768/Cc05G0770/Cc05G0772/Cc05G0773/Cc09G0531/Cc09G0532/Cc11G0746/Cc11G0747/Cc12G0751/Cc12G0759/Cc12G0932/Cc12G0933	34	immune response	BP
GO:0016209	GO:0016209	14/731	71/11592	0.000115679	0.00252264	0.0021522	Cc02G1879/Cc02G1880/Cc03G0533/Cc03G1394/Cc07G0334/Cc07G0335/Cc07G0336/Cc07G0848/Cc09G1106/Cc09G1107/Cc11G0891/Cc11G0892/Cc11G0894/Cc11G0895	14	antioxidant activity	MF
GO:0016106	GO:0016106	11/731	47/11592	0.000124889	0.00269107	0.0022959	Cc05G0644/Cc05G0645/Cc05G0653/Cc05G0654/Cc05G1439/Cc07G0253/Cc07G0264/Cc09G1207/Cc09G1218/Cc09G1220/Cc09G1222	11	sesquiterpenoid biosynthetic process	BP
GO:0009975	GO:0009975	10/731	40/11592	0.000140246	0.00298641	0.00254787	Cc05G0644/Cc05G0645/Cc05G0653/Cc05G0654/Cc07G0253/Cc07G0264/Cc09G1207/Cc09G1218/Cc09G1220/Cc09G1222	10	cyclase activity	MF
GO:0008171	GO:0008171	9/731	33/11592	0.000146615	0.00308574	0.00263261	Cc02G1865/Cc08G0064/Cc08G0065/Cc08G0075/Cc08G0177/Cc08G0178/Cc09G0158/Cc09G0160/Cc09G0166	9	O-methyltransferase activity	MF
GO:0005365	GO:0005365	5/731	10/11592	0.000189903	0.00390596	0.00333239	Cc12G0302/Cc12G0303/Cc12G0306/Cc12G0307/Cc12G0308	5	myo-inositol transmembrane transporter activity	MF
GO:0015798	GO:0015798	5/731	10/11592	0.000189903	0.00390596	0.00333239	Cc12G0302/Cc12G0303/Cc12G0306/Cc12G0307/Cc12G0308	5	myo-inositol transport	BP
GO:0004553	GO:0004553	23/731	165/11592	0.000270241	0.00549592	0.00468887	Cc01G0842/Cc01G1000/Cc01G1001/Cc01G1002/Cc01G1033/Cc03G0857/Cc03G1799/Cc04G1329/Cc05G1770/Cc05G1771/Cc06G0165/Cc06G1046/Cc06G1047/Cc06G1048/Cc06G1049/Cc06G1050/Cc06G1051/Cc07G1064/Cc07G1084/Cc07G1085/Cc11G0611/Cc12G0127/Cc12G0128	23	hydrolase activity, hydrolyzing O-glycosyl compounds	MF
GO:0050661	GO:0050661	6/731	16/11592	0.000285463	0.00574099	0.00489795	Cc01G1393/Cc10G0323/Cc10G0324/Cc10G0325/Cc10G0327/Cc10G0328	6	NADP binding	MF
GO:0007267	GO:0007267	8/731	29/11592	0.000315008	0.00622408	0.00531011	Cc02G1789/Cc02G1790/Cc02G1793/Cc09G1279/Cc09G1280/Cc09G1282/Cc09G1283/Cc09G1284	8	cell-cell signaling	BP
GO:0097237	GO:0097237	15/731	87/11592	0.000319255	0.00622408	0.00531011	Cc01G1297/Cc02G1879/Cc02G1880/Cc03G0533/Cc03G1394/Cc07G0334/Cc07G0335/Cc07G0336/Cc07G0848/Cc09G1106/Cc09G1107/Cc11G0891/Cc11G0892/Cc11G0894/Cc11G0895	15	cellular response to toxic substance	BP
GO:0006714	GO:0006714	11/731	52/11592	0.00032454	0.00622408	0.00531011	Cc05G0644/Cc05G0645/Cc05G0653/Cc05G0654/Cc05G1439/Cc07G0253/Cc07G0264/Cc09G1207/Cc09G1218/Cc09G1220/Cc09G1222	11	sesquiterpenoid metabolic process	BP
GO:0012501	GO:0012501	18/731	116/11592	0.000328852	0.00622408	0.00531011	Cc02G0684/Cc02G0685/Cc03G0214/Cc03G0215/Cc03G1077/Cc03G2134/Cc03G2135/Cc03G2136/Cc03G2402/Cc04G0228/Cc04G0595/Cc04G0596/Cc05G0119/Cc05G0120/Cc05G0768/Cc05G0770/Cc05G0772/Cc05G0773	18	programmed cell death	BP
GO:0015166	GO:0015166	5/731	11/11592	0.000330117	0.00622408	0.00531011	Cc12G0302/Cc12G0303/Cc12G0306/Cc12G0307/Cc12G0308	5	polyol transmembrane transporter activity	MF
GO:0015791	GO:0015791	5/731	11/11592	0.000330117	0.00622408	0.00531011	Cc12G0302/Cc12G0303/Cc12G0306/Cc12G0307/Cc12G0308	5	polyol transport	BP
GO:0009625	GO:0009625	9/731	37/11592	0.000376763	0.0070085	0.00597934	Cc05G0644/Cc05G0645/Cc05G0653/Cc05G0654/Cc07G0253/Cc09G1207/Cc09G1218/Cc09G1220/Cc09G1222	9	response to insect	BP
GO:0008299	GO:0008299	21/731	148/11592	0.000385544	0.0070085	0.00597934	Cc02G1770/Cc03G0681/Cc03G1472/Cc05G0644/Cc05G0645/Cc05G0653/Cc05G0654/Cc05G1439/Cc07G0253/Cc07G0254/Cc07G0257/Cc07G0258/Cc07G0259/Cc07G0263/Cc07G0264/Cc07G0415/Cc09G1207/Cc09G1218/Cc09G1220/Cc09G1222/Cc09G1223	21	isoprenoid biosynthetic process	BP
GO:0051554	GO:0051554	7/731	23/11592	0.00038721	0.0070085	0.00597934	Cc02G1865/Cc03G2322/Cc04G0054/Cc08G0177/Cc08G0178/Cc08G0858/Cc08G0859	7	flavonol metabolic process	BP
GO:0051555	GO:0051555	7/731	23/11592	0.00038721	0.0070085	0.00597934	Cc02G1865/Cc03G2322/Cc04G0054/Cc08G0177/Cc08G0178/Cc08G0858/Cc08G0859	7	flavonol biosynthetic process	BP
GO:0050660	GO:0050660	9/731	38/11592	0.000466461	0.00835936	0.00713183	Cc02G1789/Cc02G1790/Cc02G1793/Cc08G1107/Cc09G1279/Cc09G1280/Cc09G1282/Cc09G1283/Cc09G1284	9	flavin adenine dinucleotide binding	MF
GO:0051552	GO:0051552	7/731	24/11592	0.000517195	0.00908857	0.00775396	Cc02G1865/Cc03G2322/Cc04G0054/Cc08G0177/Cc08G0178/Cc08G0858/Cc08G0859	7	flavone metabolic process	BP
GO:0051553	GO:0051553	7/731	24/11592	0.000517195	0.00908857	0.00775396	Cc02G1865/Cc03G2322/Cc04G0054/Cc08G0177/Cc08G0178/Cc08G0858/Cc08G0859	7	flavone biosynthetic process	BP
GO:0010623	GO:0010623	6/731	18/11592	0.000593496	0.0103291	0.00881233	Cc05G0119/Cc05G0120/Cc05G0768/Cc05G0770/Cc05G0772/Cc05G0773	6	programmed cell death involved in cell development	BP
GO:0015291	GO:0015291	18/731	122/11592	0.000614302	0.0105894	0.0090344	Cc03G0504/Cc03G0505/Cc03G1069/Cc06G0323/Cc06G0324/Cc09G0144/Cc09G0844/Cc09G0845/Cc10G0450/Cc11G0585/Cc11G0742/Cc11G0743/Cc12G0047/Cc12G0302/Cc12G0303/Cc12G0306/Cc12G0307/Cc12G0308	18	secondary active transmembrane transporter activity	MF
GO:0046677	GO:0046677	34/731	300/11592	0.000629761	0.0106199	0.00906042	Cc01G0267/Cc02G1865/Cc03G1221/Cc03G1223/Cc03G1291/Cc03G1292/Cc03G1293/Cc03G1294/Cc03G1295/Cc03G1296/Cc03G1308/Cc03G1309/Cc03G2218/Cc04G0523/Cc04G0525/Cc04G1607/Cc04G1675/Cc05G0168/Cc05G0241/Cc05G0243/Cc06G0731/Cc07G0411/Cc07G1064/Cc07G1084/Cc07G1085/Cc07G1092/Cc08G0177/Cc08G0178/Cc08G1138/Cc09G0232/Cc11G0352/Cc12G0531/Cc12G0932/Cc12G0933	34	response to antibiotic	BP
GO:0016798	GO:0016798	23/731	175/11592	0.000633936	0.0106199	0.00906042	Cc01G0842/Cc01G1000/Cc01G1001/Cc01G1002/Cc01G1033/Cc03G0857/Cc03G1799/Cc04G1329/Cc05G1770/Cc05G1771/Cc06G0165/Cc06G1046/Cc06G1047/Cc06G1048/Cc06G1049/Cc06G1050/Cc06G1051/Cc07G1064/Cc07G1084/Cc07G1085/Cc11G0611/Cc12G0127/Cc12G0128	23	hydrolase activity, acting on glycosyl bonds	MF
GO:0071554	GO:0071554	35/731	312/11592	0.000635909	0.0106199	0.00906042	Cc01G2272/Cc01G2273/Cc02G1848/Cc02G1849/Cc02G1850/Cc02G1879/Cc02G1880/Cc02G2204/Cc03G0975/Cc03G0976/Cc03G1394/Cc04G1238/Cc04G1239/Cc04G1241/Cc04G1242/Cc05G1929/Cc07G0334/Cc07G0335/Cc07G0336/Cc07G0606/Cc07G0609/Cc07G0848/Cc09G1106/Cc09G1107/Cc11G0374/Cc11G0375/Cc11G0376/Cc11G0377/Cc11G0378/Cc11G0379/Cc11G0891/Cc11G0892/Cc11G0894/Cc11G0895/Cc12G0933	35	cell wall organization or biogenesis	BP
GO:0002376	GO:0002376	36/731	324/11592	0.000639541	0.0106199	0.00906042	Cc01G0540/Cc01G0769/Cc01G0770/Cc01G1003/Cc01G1004/Cc01G1033/Cc03G0214/Cc03G0215/Cc03G0324/Cc03G1077/Cc03G1799/Cc03G2134/Cc03G2135/Cc03G2136/Cc03G2402/Cc04G0228/Cc04G0523/Cc04G0525/Cc04G0595/Cc04G0596/Cc05G0119/Cc05G0120/Cc05G0768/Cc05G0770/Cc05G0772/Cc05G0773/Cc05G2101/Cc05G2102/Cc09G0531/Cc09G0532/Cc11G0746/Cc11G0747/Cc12G0751/Cc12G0759/Cc12G0932/Cc12G0933	36	immune system process	BP
GO:0000325	GO:0000325	22/731	165/11592	0.00067759	0.0111494	0.0095122	Cc01G1997/Cc01G1998/Cc02G1669/Cc02G2059/Cc03G1890/Cc03G1891/Cc03G1892/Cc03G1893/Cc05G0119/Cc05G0120/Cc05G0768/Cc05G0770/Cc05G0772/Cc05G0773/Cc05G1955/Cc07G0557/Cc07G0558/Cc08G0883/Cc09G0144/Cc09G0844/Cc09G0845/Cc12G0573	22	plant-type vacuole	CC
GO:0009751	GO:0009751	24/731	187/11592	0.000689828	0.0112486	0.00959676	Cc02G1865/Cc03G1221/Cc03G1223/Cc03G1291/Cc03G1292/Cc03G1293/Cc03G1294/Cc03G1295/Cc03G1296/Cc03G1308/Cc03G1309/Cc03G2218/Cc04G0523/Cc04G0525/Cc05G0241/Cc05G0243/Cc06G0731/Cc08G0177/Cc08G0178/Cc08G1138/Cc09G0232/Cc12G0531/Cc12G0932/Cc12G0933	24	response to salicylic acid	BP
GO:0016747	GO:0016747	21/731	156/11592	0.00078402	0.0126703	0.0108098	Cc02G2204/Cc02G2327/Cc02G2328/Cc03G0671/Cc03G0672/Cc03G0975/Cc03G0976/Cc03G1582/Cc03G1583/Cc04G1375/Cc04G1784/Cc06G1062/Cc06G1063/Cc06G1064/Cc06G1065/Cc07G0877/Cc09G0774/Cc09G0776/Cc11G0944/Cc11G0945/Cc11G0946	21	transferase activity, transferring acyl groups other than amino-acyl groups	MF
GO:0004525	GO:0004525	5/731	13/11592	0.000827004	0.0126854	0.0108226	Cc01G0769/Cc01G0770/Cc05G0159/Cc05G0160/Cc05G0161	5	ribonuclease III activity	MF
GO:0010310	GO:0010310	5/731	13/11592	0.000827004	0.0126854	0.0108226	Cc03G0787/Cc03G0789/Cc03G0790/Cc03G0792/Cc03G0793	5	regulation of hydrogen peroxide metabolic process	BP
GO:0032296	GO:0032296	5/731	13/11592	0.000827004	0.0126854	0.0108226	Cc01G0769/Cc01G0770/Cc05G0159/Cc05G0160/Cc05G0161	5	double-stranded RNA-specific ribonuclease activity	MF
GO:0060860	GO:0060860	5/731	13/11592	0.000827004	0.0126854	0.0108226	Cc02G0113/Cc02G0114/Cc02G0118/Cc02G0119/Cc02G0121	5	regulation of floral organ abscission	BP
GO:0060862	GO:0060862	5/731	13/11592	0.000827004	0.0126854	0.0108226	Cc02G0113/Cc02G0114/Cc02G0118/Cc02G0119/Cc02G0121	5	negative regulation of floral organ abscission	BP
GO:2000379	GO:2000379	5/731	13/11592	0.000827004	0.0126854	0.0108226	Cc03G0787/Cc03G0789/Cc03G0790/Cc03G0792/Cc03G0793	5	positive regulation of reactive oxygen species metabolic process	BP
GO:0022898	GO:0022898	7/731	26/11592	0.000880053	0.0131644	0.0112313	Cc03G0214/Cc03G0215/Cc03G2134/Cc03G2135/Cc03G2136/Cc07G0606/Cc07G0609	7	regulation of transmembrane transporter activity	BP
GO:0032409	GO:0032409	7/731	26/11592	0.000880053	0.0131644	0.0112313	Cc03G0214/Cc03G0215/Cc03G2134/Cc03G2135/Cc03G2136/Cc07G0606/Cc07G0609	7	regulation of transporter activity	BP
GO:0032412	GO:0032412	7/731	26/11592	0.000880053	0.0131644	0.0112313	Cc03G0214/Cc03G0215/Cc03G2134/Cc03G2135/Cc03G2136/Cc07G0606/Cc07G0609	7	regulation of ion transmembrane transporter activity	BP
GO:0019722	GO:0019722	8/731	34/11592	0.00100671	0.0149356	0.0127424	Cc03G0394/Cc04G1526/Cc04G1527/Cc04G1675/Cc10G0207/Cc10G0208/Cc10G0210/Cc10G0211	8	calcium-mediated signaling	BP
GO:0045338	GO:0045338	6/731	20/11592	0.00111166	0.0163586	0.0139564	Cc03G1472/Cc07G0257/Cc07G0258/Cc07G0259/Cc07G0263/Cc07G0264	6	farnesyl diphosphate metabolic process	BP
GO:0031226	GO:0031226	33/731	301/11592	0.00132805	0.0193853	0.0165386	Cc01G1033/Cc01G2273/Cc02G0080/Cc02G0174/Cc02G1221/Cc02G1222/Cc03G0040/Cc03G0041/Cc03G0259/Cc03G0260/Cc03G0261/Cc03G0504/Cc03G0505/Cc03G1174/Cc03G1799/Cc04G0160/Cc04G0430/Cc04G0649/Cc04G0650/Cc06G0323/Cc06G0324/Cc06G0992/Cc06G0993/Cc06G0994/Cc07G0879/Cc07G0880/Cc07G0881/Cc07G0947/Cc08G1087/Cc08G1314/Cc11G0042/Cc11G0043/Cc11G0044	33	intrinsic component of plasma membrane	CC
GO:0008219	GO:0008219	18/731	131/11592	0.00142999	0.0207063	0.0176657	Cc02G0684/Cc02G0685/Cc03G0214/Cc03G0215/Cc03G1077/Cc03G2134/Cc03G2135/Cc03G2136/Cc03G2402/Cc04G0228/Cc04G0595/Cc04G0596/Cc05G0119/Cc05G0120/Cc05G0768/Cc05G0770/Cc05G0772/Cc05G0773	18	cell death	BP
GO:0009834	GO:0009834	10/731	53/11592	0.00153448	0.0216985	0.0185122	Cc01G2272/Cc02G1848/Cc02G1849/Cc02G1850/Cc11G0374/Cc11G0375/Cc11G0376/Cc11G0377/Cc11G0378/Cc11G0379	10	plant-type secondary cell wall biogenesis	BP
GO:0016298	GO:0016298	10/731	53/11592	0.00153448	0.0216985	0.0185122	Cc01G0841/Cc01G0842/Cc01G0917/Cc01G0918/Cc01G1328/Cc08G0578/Cc08G0579/Cc08G0908/Cc12G0694/Cc12G0695	10	lipase activity	MF
GO:0071281	GO:0071281	10/731	53/11592	0.00153448	0.0216985	0.0185122	Cc01G0734/Cc01G0735/Cc01G0736/Cc01G0737/Cc01G1164/Cc01G1165/Cc01G1166/Cc07G0246/Cc07G0247/Cc11G0113	10	cellular response to iron ion	BP
GO:0071322	GO:0071322	12/731	72/11592	0.00167804	0.0235445	0.0200871	Cc01G0734/Cc01G0735/Cc01G0736/Cc01G0737/Cc01G1164/Cc01G1165/Cc01G1166/Cc01G1297/Cc05G1439/Cc06G0323/Cc06G0324/Cc07G0411	12	cellular response to carbohydrate stimulus	BP
GO:0035821	GO:0035821	9/731	45/11592	0.00170672	0.0236249	0.0201557	Cc01G0769/Cc01G0770/Cc06G0887/Cc06G0888/Cc06G0889/Cc06G0890/Cc06G0891/Cc08G0578/Cc08G0579	9	modification of morphology or physiology of other organism	BP
GO:0005576	GO:0005576	38/731	367/11592	0.00171682	0.0236249	0.0201557	Cc01G1003/Cc01G1004/Cc01G1033/Cc01G1243/Cc02G0716/Cc02G1789/Cc02G1790/Cc02G1793/Cc03G0822/Cc03G1887/Cc03G1890/Cc03G1891/Cc03G1892/Cc03G1893/Cc04G1120/Cc05G0119/Cc05G0120/Cc05G0768/Cc05G0770/Cc05G0772/Cc05G0773/Cc05G1903/Cc05G1955/Cc05G2005/Cc09G0194/Cc09G0495/Cc09G0531/Cc09G0532/Cc09G1279/Cc09G1280/Cc09G1282/Cc09G1283/Cc09G1284/Cc11G0119/Cc11G0352/Cc11G0746/Cc11G0747/Cc12G0940	38	extracellular region	CC
GO:0009269	GO:0009269	5/731	15/11592	0.00173597	0.0236249	0.0201557	Cc07G0334/Cc07G0335/Cc07G0336/Cc09G1106/Cc09G1107	5	response to desiccation	BP
GO:0031012	GO:0031012	5/731	15/11592	0.00173597	0.0236249	0.0201557	Cc03G1890/Cc03G1891/Cc03G1892/Cc03G1893/Cc05G1955	5	extracellular matrix	CC
GO:0030599	GO:0030599	7/731	29/11592	0.00176971	0.0239042	0.020394	Cc04G1653/Cc04G1654/Cc04G1659/Cc07G0964/Cc11G0030/Cc11G0694/Cc11G0695	7	pectinesterase activity	MF
GO:0048658	GO:0048658	6/731	22/11592	0.00192032	0.0257465	0.0219657	Cc05G0119/Cc05G0120/Cc05G0768/Cc05G0770/Cc05G0772/Cc05G0773	6	anther wall tapetum development	BP
GO:0009756	GO:0009756	10/731	55/11592	0.00205421	0.0271396	0.0231543	Cc01G0734/Cc01G0735/Cc01G0736/Cc01G0737/Cc01G1164/Cc01G1165/Cc01G1166/Cc01G1297/Cc05G1439/Cc07G0411	10	carbohydrate mediated signaling	BP
GO:0010182	GO:0010182	10/731	55/11592	0.00205421	0.0271396	0.0231543	Cc01G0734/Cc01G0735/Cc01G0736/Cc01G0737/Cc01G1164/Cc01G1165/Cc01G1166/Cc01G1297/Cc05G1439/Cc07G0411	10	sugar mediated signaling pathway	BP
GO:0042493	GO:0042493	48/731	498/11592	0.00208417	0.0273359	0.0233218	Cc01G0267/Cc01G0765/Cc01G0766/Cc01G1796/Cc02G0684/Cc02G0685/Cc02G1865/Cc03G0608/Cc03G1221/Cc03G1223/Cc03G1291/Cc03G1292/Cc03G1293/Cc03G1294/Cc03G1295/Cc03G1296/Cc03G1308/Cc03G1309/Cc03G2218/Cc04G0523/Cc04G0525/Cc04G1607/Cc05G0168/Cc05G0241/Cc05G0243/Cc06G0591/Cc06G0597/Cc06G0599/Cc06G0600/Cc06G0601/Cc06G0602/Cc06G0731/Cc07G0411/Cc07G1064/Cc07G1084/Cc07G1085/Cc07G1092/Cc08G0177/Cc08G0178/Cc08G0916…	48	response to drug	BP
GO:0052689	GO:0052689	13/731	84/11592	0.00219041	0.0285226	0.0243342	Cc04G1653/Cc04G1654/Cc04G1659/Cc06G0724/Cc07G0964/Cc08G0908/Cc11G0030/Cc11G0694/Cc11G0695/Cc12G0255/Cc12G0256/Cc12G0694/Cc12G0695	13	carboxylic ester hydrolase activity	MF
GO:0016746	GO:0016746	21/731	170/11592	0.00234424	0.0303076	0.0258571	Cc02G2204/Cc02G2327/Cc02G2328/Cc03G0671/Cc03G0672/Cc03G0975/Cc03G0976/Cc03G1582/Cc03G1583/Cc04G1375/Cc04G1784/Cc06G1062/Cc06G1063/Cc06G1064/Cc06G1065/Cc07G0877/Cc09G0774/Cc09G0776/Cc11G0944/Cc11G0945/Cc11G0946	21	transferase activity, transferring acyl groups	MF
GO:1901618	GO:1901618	5/731	16/11592	0.0023953	0.0306774	0.0261726	Cc12G0302/Cc12G0303/Cc12G0306/Cc12G0307/Cc12G0308	5	organic hydroxy compound transmembrane transporter activity	MF
GO:0050403	GO:0050403	4/731	10/11592	0.00242368	0.0306774	0.0261726	Cc04G0054/Cc08G1187/Cc09G0784/Cc10G0677	4	trans-zeatin O-beta-D-glucosyltransferase activity	MF
GO:0050502	GO:0050502	4/731	10/11592	0.00242368	0.0306774	0.0261726	Cc04G0054/Cc08G1187/Cc09G0784/Cc10G0677	4	cis-zeatin O-beta-D-glucosyltransferase activity	MF
GO:0010143	GO:0010143	6/731	23/11592	0.00246142	0.0309386	0.0263954	Cc06G1109/Cc06G1110/Cc06G1112/Cc06G1113/Cc06G1114/Cc06G1115	6	cutin biosynthetic process	BP
GO:0009962	GO:0009962	8/731	40/11592	0.00305096	0.0380844	0.0324919	Cc01G1297/Cc06G1062/Cc06G1063/Cc06G1064/Cc06G1065/Cc09G1274/Cc09G1275/Cc10G1083	8	regulation of flavonoid biosynthetic process	BP
GO:0005261	GO:0005261	9/731	49/11592	0.00315873	0.0391596	0.0334092	Cc03G0259/Cc03G0260/Cc03G0261/Cc04G1675/Cc06G0992/Cc06G0994/Cc11G0042/Cc11G0043/Cc11G0044	9	cation channel activity	MF
GO:0010942	GO:0010942	10/731	59/11592	0.00351633	0.0425468	0.036299	Cc02G0684/Cc02G0685/Cc03G0787/Cc03G0789/Cc03G0790/Cc03G0792/Cc03G0793/Cc03G2134/Cc03G2135/Cc03G2136	10	positive regulation of cell death	BP
GO:0019932	GO:0019932	8/731	41/11592	0.00358554	0.0425468	0.036299	Cc03G0394/Cc04G1526/Cc04G1527/Cc04G1675/Cc10G0207/Cc10G0208/Cc10G0210/Cc10G0211	8	second-messenger-mediated signaling	BP
GO:0004568	GO:0004568	4/731	11/11592	0.00362	0.0425468	0.036299	Cc01G1000/Cc01G1001/Cc01G1002/Cc06G0165	4	chitinase activity	MF
GO:0030336	GO:0030336	4/731	11/11592	0.00362	0.0425468	0.036299	Cc10G0207/Cc10G0208/Cc10G0210/Cc10G0211	4	negative regulation of cell migration	BP
GO:0040013	GO:0040013	4/731	11/11592	0.00362	0.0425468	0.036299	Cc10G0207/Cc10G0208/Cc10G0210/Cc10G0211	4	negative regulation of locomotion	BP
GO:0051271	GO:0051271	4/731	11/11592	0.00362	0.0425468	0.036299	Cc10G0207/Cc10G0208/Cc10G0210/Cc10G0211	4	negative regulation of cellular component movement	BP
GO:0055037	GO:0055037	4/731	11/11592	0.00362	0.0425468	0.036299	Cc10G0207/Cc10G0208/Cc10G0210/Cc10G0211	4	recycling endosome	CC
GO:2000146	GO:2000146	4/731	11/11592	0.00362	0.0425468	0.036299	Cc10G0207/Cc10G0208/Cc10G0210/Cc10G0211	4	negative regulation of cell motility	BP
GO:0044421	GO:0044421	12/731	79/11592	0.00373916	0.0436637	0.0372519	Cc03G0822/Cc03G1890/Cc03G1891/Cc03G1892/Cc03G1893/Cc05G0119/Cc05G0120/Cc05G0768/Cc05G0770/Cc05G0772/Cc05G0773/Cc05G1955	12	extracellular region part	CC
GO:0022804	GO:0022804	31/731	297/11592	0.00390137	0.0452659	0.0386188	Cc01G1997/Cc01G1998/Cc03G0040/Cc03G0041/Cc03G0259/Cc03G0260/Cc03G0261/Cc03G0504/Cc03G0505/Cc03G1069/Cc03G1174/Cc05G0976/Cc06G0323/Cc06G0324/Cc08G0643/Cc08G1314/Cc09G0144/Cc09G0844/Cc09G0845/Cc10G0450/Cc11G0585/Cc11G0742/Cc11G0743/Cc12G0047/Cc12G0302/Cc12G0303/Cc12G0306/Cc12G0307/Cc12G0308/Cc12G0537/Cc12G0573	31	active transmembrane transporter activity	MF
GO:0010039	GO:0010039	10/731	60/11592	0.00398717	0.0459667	0.0392167	Cc01G0734/Cc01G0735/Cc01G0736/Cc01G0737/Cc01G1164/Cc01G1165/Cc01G1166/Cc07G0246/Cc07G0247/Cc11G0113	10	response to iron ion	BP
GO:0004575	GO:0004575	5/731	18/11592	0.00422917	0.0475453	0.0405635	Cc07G1064/Cc07G1084/Cc07G1085/Cc12G0127/Cc12G0128	5	sucrose alpha-glucosidase activity	MF
GO:0009963	GO:0009963	5/731	18/11592	0.00422917	0.0475453	0.0405635	Cc01G1297/Cc06G1062/Cc06G1063/Cc06G1064/Cc06G1065	5	positive regulation of flavonoid biosynthetic process	BP
GO:0015850	GO:0015850	5/731	18/11592	0.00422917	0.0475453	0.0405635	Cc12G0302/Cc12G0303/Cc12G0306/Cc12G0307/Cc12G0308	5	organic hydroxy compound transport	BP
GO:0035673	GO:0035673	5/731	18/11592	0.00422917	0.0475453	0.0405635	Cc04G0160/Cc05G0241/Cc05G0243/Cc08G1087/Cc12G0531	5	oligopeptide transmembrane transporter activity	MF

## Sheet: Table S9
Table S9. The results of GO enrichment analysis for proximal duplicate genes in C. camphora genome.
ID	Description	GeneRatio	BgRatio	pvalue	p.adjust	qvalue	geneID	Count	Term	Ontology
GO:0010333	GO:0010333	25/405	54/11592	1.22166e-22	2.00841e-19	1.80291e-19	Cc03G1459/Cc03G1460/Cc03G1462/Cc03G1467/Cc03G1469/Cc03G1470/Cc03G1474/Cc07G0219/Cc07G0235/Cc07G0266/Cc09G1053/Cc09G1055/Cc09G1196/Cc09G1198/Cc09G1200/Cc09G1202/Cc09G1203/Cc09G1208/Cc09G1209/Cc09G1210/Cc09G1211/Cc09G1212/Cc09G1214/Cc09G1216/Cc09G1217	25	terpene synthase activity	MF
GO:0016838	GO:0016838	25/405	60/11592	3.10731e-21	2.55421e-18	2.29287e-18	Cc03G1459/Cc03G1460/Cc03G1462/Cc03G1467/Cc03G1469/Cc03G1470/Cc03G1474/Cc07G0219/Cc07G0235/Cc07G0266/Cc09G1053/Cc09G1055/Cc09G1196/Cc09G1198/Cc09G1200/Cc09G1202/Cc09G1203/Cc09G1208/Cc09G1209/Cc09G1210/Cc09G1211/Cc09G1212/Cc09G1214/Cc09G1216/Cc09G1217	25	carbon-oxygen lyase activity, acting on phosphates	MF
GO:0010334	GO:0010334	23/405	52/11592	2.35145e-20	7.73157e-18	6.94049e-18	Cc03G1459/Cc03G1460/Cc03G1462/Cc03G1467/Cc03G1469/Cc03G1470/Cc03G1474/Cc07G0219/Cc07G0235/Cc07G0266/Cc09G1196/Cc09G1198/Cc09G1200/Cc09G1202/Cc09G1203/Cc09G1208/Cc09G1209/Cc09G1210/Cc09G1211/Cc09G1212/Cc09G1214/Cc09G1216/Cc09G1217	23	sesquiterpene synthase activity	MF
GO:0051761	GO:0051761	23/405	52/11592	2.35145e-20	7.73157e-18	6.94049e-18	Cc03G1459/Cc03G1460/Cc03G1462/Cc03G1467/Cc03G1469/Cc03G1470/Cc03G1474/Cc07G0219/Cc07G0235/Cc07G0266/Cc09G1196/Cc09G1198/Cc09G1200/Cc09G1202/Cc09G1203/Cc09G1208/Cc09G1209/Cc09G1210/Cc09G1211/Cc09G1212/Cc09G1214/Cc09G1216/Cc09G1217	23	sesquiterpene metabolic process	BP
GO:0051762	GO:0051762	23/405	52/11592	2.35145e-20	7.73157e-18	6.94049e-18	Cc03G1459/Cc03G1460/Cc03G1462/Cc03G1467/Cc03G1469/Cc03G1470/Cc03G1474/Cc07G0219/Cc07G0235/Cc07G0266/Cc09G1196/Cc09G1198/Cc09G1200/Cc09G1202/Cc09G1203/Cc09G1208/Cc09G1209/Cc09G1210/Cc09G1211/Cc09G1212/Cc09G1214/Cc09G1216/Cc09G1217	23	sesquiterpene biosynthetic process	BP
GO:0046246	GO:0046246	23/405	57/11592	3.01252e-19	8.2543e-17	7.40973e-17	Cc03G1459/Cc03G1460/Cc03G1462/Cc03G1467/Cc03G1469/Cc03G1470/Cc03G1474/Cc07G0219/Cc07G0235/Cc07G0266/Cc09G1196/Cc09G1198/Cc09G1200/Cc09G1202/Cc09G1203/Cc09G1208/Cc09G1209/Cc09G1210/Cc09G1211/Cc09G1212/Cc09G1214/Cc09G1216/Cc09G1217	23	terpene biosynthetic process	BP
GO:0042214	GO:0042214	23/405	60/11592	1.20465e-18	2.8292e-16	2.53972e-16	Cc03G1459/Cc03G1460/Cc03G1462/Cc03G1467/Cc03G1469/Cc03G1470/Cc03G1474/Cc07G0219/Cc07G0235/Cc07G0266/Cc09G1196/Cc09G1198/Cc09G1200/Cc09G1202/Cc09G1203/Cc09G1208/Cc09G1209/Cc09G1210/Cc09G1211/Cc09G1212/Cc09G1214/Cc09G1216/Cc09G1217	23	terpene metabolic process	BP
GO:0008299	GO:0008299	31/405	148/11592	4.16062e-16	8.55007e-14	7.67525e-14	Cc01G2579/Cc01G2582/Cc03G1459/Cc03G1460/Cc03G1462/Cc03G1467/Cc03G1469/Cc03G1470/Cc03G1474/Cc05G1440/Cc06G1353/Cc06G1355/Cc07G0219/Cc07G0235/Cc07G0266/Cc09G0684/Cc09G1053/Cc09G1055/Cc09G1196/Cc09G1198/Cc09G1200/Cc09G1202/Cc09G1203/Cc09G1208/Cc09G1209/Cc09G1210/Cc09G1211/Cc09G1212/Cc09G1214/Cc09G1216/Cc09G1217	31	isoprenoid biosynthetic process	BP
GO:0006721	GO:0006721	31/405	157/11592	2.39482e-15	4.37453e-13	3.92694e-13	Cc01G2579/Cc01G2582/Cc03G1459/Cc03G1460/Cc03G1462/Cc03G1467/Cc03G1469/Cc03G1470/Cc03G1474/Cc05G1440/Cc06G1353/Cc06G1355/Cc07G0219/Cc07G0235/Cc07G0266/Cc09G0684/Cc09G1053/Cc09G1055/Cc09G1196/Cc09G1198/Cc09G1200/Cc09G1202/Cc09G1203/Cc09G1208/Cc09G1209/Cc09G1210/Cc09G1211/Cc09G1212/Cc09G1214/Cc09G1216/Cc09G1217	31	terpenoid metabolic process	BP
GO:0016835	GO:0016835	25/405	101/11592	5.1618e-15	4.68969e-13	4.20985e-13	Cc03G1459/Cc03G1460/Cc03G1462/Cc03G1467/Cc03G1469/Cc03G1470/Cc03G1474/Cc07G0219/Cc07G0235/Cc07G0266/Cc09G1053/Cc09G1055/Cc09G1196/Cc09G1198/Cc09G1200/Cc09G1202/Cc09G1203/Cc09G1208/Cc09G1209/Cc09G1210/Cc09G1211/Cc09G1212/Cc09G1214/Cc09G1216/Cc09G1217	25	carbon-oxygen lyase activity	MF
GO:0016098	GO:0016098	15/405	29/11592	5.41995e-15	4.68969e-13	4.20985e-13	Cc07G0219/Cc07G0235/Cc09G1196/Cc09G1198/Cc09G1200/Cc09G1202/Cc09G1203/Cc09G1208/Cc09G1209/Cc09G1210/Cc09G1211/Cc09G1212/Cc09G1214/Cc09G1216/Cc09G1217	15	monoterpenoid metabolic process	BP
GO:0016099	GO:0016099	15/405	29/11592	5.41995e-15	4.68969e-13	4.20985e-13	Cc07G0219/Cc07G0235/Cc09G1196/Cc09G1198/Cc09G1200/Cc09G1202/Cc09G1203/Cc09G1208/Cc09G1209/Cc09G1210/Cc09G1211/Cc09G1212/Cc09G1214/Cc09G1216/Cc09G1217	15	monoterpenoid biosynthetic process	BP
GO:0034002	GO:0034002	15/405	29/11592	5.41995e-15	4.68969e-13	4.20985e-13	Cc07G0219/Cc07G0235/Cc09G1196/Cc09G1198/Cc09G1200/Cc09G1202/Cc09G1203/Cc09G1208/Cc09G1209/Cc09G1210/Cc09G1211/Cc09G1212/Cc09G1214/Cc09G1216/Cc09G1217	15	(R)-limonene synthase activity	MF
GO:0034768	GO:0034768	15/405	29/11592	5.41995e-15	4.68969e-13	4.20985e-13	Cc07G0219/Cc07G0235/Cc09G1196/Cc09G1198/Cc09G1200/Cc09G1202/Cc09G1203/Cc09G1208/Cc09G1209/Cc09G1210/Cc09G1211/Cc09G1212/Cc09G1214/Cc09G1216/Cc09G1217	15	(E)-beta-ocimene synthase activity	MF
GO:0050550	GO:0050550	15/405	29/11592	5.41995e-15	4.68969e-13	4.20985e-13	Cc07G0219/Cc07G0235/Cc09G1196/Cc09G1198/Cc09G1200/Cc09G1202/Cc09G1203/Cc09G1208/Cc09G1209/Cc09G1210/Cc09G1211/Cc09G1212/Cc09G1214/Cc09G1216/Cc09G1217	15	pinene synthase activity	MF
GO:0050551	GO:0050551	15/405	29/11592	5.41995e-15	4.68969e-13	4.20985e-13	Cc07G0219/Cc07G0235/Cc09G1196/Cc09G1198/Cc09G1200/Cc09G1202/Cc09G1203/Cc09G1208/Cc09G1209/Cc09G1210/Cc09G1211/Cc09G1212/Cc09G1214/Cc09G1216/Cc09G1217	15	myrcene synthase activity	MF
GO:0050552	GO:0050552	15/405	29/11592	5.41995e-15	4.68969e-13	4.20985e-13	Cc07G0219/Cc07G0235/Cc09G1196/Cc09G1198/Cc09G1200/Cc09G1202/Cc09G1203/Cc09G1208/Cc09G1209/Cc09G1210/Cc09G1211/Cc09G1212/Cc09G1214/Cc09G1216/Cc09G1217	15	(4S)-limonene synthase activity	MF
GO:0052578	GO:0052578	15/405	29/11592	5.41995e-15	4.68969e-13	4.20985e-13	Cc07G0219/Cc07G0235/Cc09G1196/Cc09G1198/Cc09G1200/Cc09G1202/Cc09G1203/Cc09G1208/Cc09G1209/Cc09G1210/Cc09G1211/Cc09G1212/Cc09G1214/Cc09G1216/Cc09G1217	15	alpha-farnesene synthase activity	MF
GO:0080015	GO:0080015	15/405	29/11592	5.41995e-15	4.68969e-13	4.20985e-13	Cc07G0219/Cc07G0235/Cc09G1196/Cc09G1198/Cc09G1200/Cc09G1202/Cc09G1203/Cc09G1208/Cc09G1209/Cc09G1210/Cc09G1211/Cc09G1212/Cc09G1214/Cc09G1216/Cc09G1217	15	sabinene synthase activity	MF
GO:0006720	GO:0006720	31/405	178/11592	8.91934e-14	7.3317e-12	6.58153e-12	Cc01G2579/Cc01G2582/Cc03G1459/Cc03G1460/Cc03G1462/Cc03G1467/Cc03G1469/Cc03G1470/Cc03G1474/Cc05G1440/Cc06G1353/Cc06G1355/Cc07G0219/Cc07G0235/Cc07G0266/Cc09G0684/Cc09G1053/Cc09G1055/Cc09G1196/Cc09G1198/Cc09G1200/Cc09G1202/Cc09G1203/Cc09G1208/Cc09G1209/Cc09G1210/Cc09G1211/Cc09G1212/Cc09G1214/Cc09G1216/Cc09G1217	31	isoprenoid metabolic process	BP
GO:0043692	GO:0043692	15/405	34/11592	1.10486e-13	8.2563e-12	7.41154e-12	Cc07G0219/Cc07G0235/Cc09G1196/Cc09G1198/Cc09G1200/Cc09G1202/Cc09G1203/Cc09G1208/Cc09G1209/Cc09G1210/Cc09G1211/Cc09G1212/Cc09G1214/Cc09G1216/Cc09G1217	15	monoterpene metabolic process	BP
GO:0043693	GO:0043693	15/405	34/11592	1.10486e-13	8.2563e-12	7.41154e-12	Cc07G0219/Cc07G0235/Cc09G1196/Cc09G1198/Cc09G1200/Cc09G1202/Cc09G1203/Cc09G1208/Cc09G1209/Cc09G1210/Cc09G1211/Cc09G1212/Cc09G1214/Cc09G1216/Cc09G1217	15	monoterpene biosynthetic process	BP
GO:0080027	GO:0080027	15/405	36/11592	3.10872e-13	2.22206e-11	1.9947e-11	Cc07G0219/Cc07G0235/Cc09G1196/Cc09G1198/Cc09G1200/Cc09G1202/Cc09G1203/Cc09G1208/Cc09G1209/Cc09G1210/Cc09G1211/Cc09G1212/Cc09G1214/Cc09G1216/Cc09G1217	15	response to herbivore	BP
GO:0009625	GO:0009625	15/405	37/11592	5.06336e-13	3.4684e-11	3.11352e-11	Cc07G0219/Cc07G0235/Cc09G1196/Cc09G1198/Cc09G1200/Cc09G1202/Cc09G1203/Cc09G1208/Cc09G1209/Cc09G1210/Cc09G1211/Cc09G1212/Cc09G1214/Cc09G1216/Cc09G1217	15	response to insect	BP
GO:0009975	GO:0009975	15/405	40/11592	1.97564e-12	1.29539e-10	1.16285e-10	Cc07G0219/Cc07G0235/Cc09G1196/Cc09G1198/Cc09G1200/Cc09G1202/Cc09G1203/Cc09G1208/Cc09G1209/Cc09G1210/Cc09G1211/Cc09G1212/Cc09G1214/Cc09G1216/Cc09G1217	15	cyclase activity	MF
GO:0016106	GO:0016106	16/405	47/11592	2.04868e-12	1.29539e-10	1.16285e-10	Cc05G1440/Cc07G0219/Cc07G0235/Cc09G1196/Cc09G1198/Cc09G1200/Cc09G1202/Cc09G1203/Cc09G1208/Cc09G1209/Cc09G1210/Cc09G1211/Cc09G1212/Cc09G1214/Cc09G1216/Cc09G1217	16	sesquiterpenoid biosynthetic process	BP
GO:0016114	GO:0016114	23/405	114/11592	6.58856e-12	4.0117e-10	3.60123e-10	Cc01G2579/Cc01G2582/Cc05G1440/Cc06G1353/Cc06G1355/Cc07G0219/Cc07G0235/Cc09G0684/Cc09G1053/Cc09G1055/Cc09G1196/Cc09G1198/Cc09G1200/Cc09G1202/Cc09G1203/Cc09G1208/Cc09G1209/Cc09G1210/Cc09G1211/Cc09G1212/Cc09G1214/Cc09G1216/Cc09G1217	23	terpenoid biosynthetic process	BP
GO:0006714	GO:0006714	16/405	52/11592	1.20294e-11	7.06298e-10	6.34031e-10	Cc05G1440/Cc07G0219/Cc07G0235/Cc09G1196/Cc09G1198/Cc09G1200/Cc09G1202/Cc09G1203/Cc09G1208/Cc09G1209/Cc09G1210/Cc09G1211/Cc09G1212/Cc09G1214/Cc09G1216/Cc09G1217	16	sesquiterpenoid metabolic process	BP
GO:0016829	GO:0016829	27/405	190/11592	4.6823e-10	2.65438e-08	2.38279e-08	Cc03G1459/Cc03G1460/Cc03G1462/Cc03G1467/Cc03G1469/Cc03G1470/Cc03G1474/Cc07G0219/Cc07G0235/Cc07G0266/Cc08G0334/Cc08G0337/Cc09G1053/Cc09G1055/Cc09G1196/Cc09G1198/Cc09G1200/Cc09G1202/Cc09G1203/Cc09G1208/Cc09G1209/Cc09G1210/Cc09G1211/Cc09G1212/Cc09G1214/Cc09G1216/Cc09G1217	27	lyase activity	MF
GO:0005516	GO:0005516	24/405	153/11592	5.7243e-10	3.13692e-08	2.81595e-08	Cc01G1307/Cc01G1312/Cc01G2166/Cc05G1725/Cc05G1731/Cc05G1732/Cc06G1348/Cc07G0430/Cc09G1249/Cc09G1255/Cc09G1256/Cc09G1257/Cc09G1264/Cc09G1291/Cc09G1292/Cc09G1293/Cc09G1295/Cc09G1302/Cc09G1305/Cc09G1306/Cc09G1309/Cc11G0322/Cc11G0324/Cc11G1240	24	calmodulin binding	MF
GO:0044550	GO:0044550	26/405	192/11592	2.84654e-09	1.50958e-07	1.35512e-07	Cc03G0403/Cc03G1357/Cc03G1907/Cc03G2223/Cc03G2225/Cc04G0290/Cc04G0292/Cc04G0904/Cc05G1064/Cc05G1066/Cc05G1067/Cc05G1440/Cc06G1067/Cc06G1353/Cc06G1355/Cc07G0239/Cc07G0250/Cc07G0851/Cc08G1202/Cc08G1208/Cc08G1215/Cc09G0244/Cc09G0246/Cc09G0773/Cc09G0821/Cc12G0200	26	secondary metabolite biosynthetic process	BP
GO:0019748	GO:0019748	31/405	266/11592	3.52152e-09	1.80918e-07	1.62407e-07	Cc03G0403/Cc03G1357/Cc03G1907/Cc03G2045/Cc03G2223/Cc03G2225/Cc04G0290/Cc04G0292/Cc04G0904/Cc05G1064/Cc05G1066/Cc05G1067/Cc05G1440/Cc06G1067/Cc06G1353/Cc06G1355/Cc07G0239/Cc07G0250/Cc07G0851/Cc08G0245/Cc08G0247/Cc08G1202/Cc08G1208/Cc08G1215/Cc09G0244/Cc09G0246/Cc09G0381/Cc09G0392/Cc09G0773/Cc09G0821/Cc12G0200	31	secondary metabolic process	BP
GO:0009611	GO:0009611	28/405	236/11592	1.39343e-08	6.94182e-07	6.23155e-07	Cc03G0107/Cc03G0109/Cc04G0290/Cc04G0292/Cc04G1677/Cc07G0219/Cc07G0235/Cc08G0077/Cc08G0079/Cc09G0244/Cc09G0246/Cc09G0773/Cc09G1196/Cc09G1198/Cc09G1200/Cc09G1202/Cc09G1203/Cc09G1208/Cc09G1209/Cc09G1210/Cc09G1211/Cc09G1212/Cc09G1214/Cc09G1216/Cc09G1217/Cc10G0219/Cc12G0533/Cc12G0756	28	response to wounding	BP
GO:0045338	GO:0045338	8/405	20/11592	1.80525e-07	8.72892e-06	7.8358e-06	Cc03G1459/Cc03G1460/Cc03G1462/Cc03G1467/Cc03G1469/Cc03G1470/Cc03G1474/Cc07G0266	8	farnesyl diphosphate metabolic process	BP
GO:0008610	GO:0008610	32/405	338/11592	2.81652e-07	1.32296e-05	1.1876e-05	Cc01G2579/Cc01G2582/Cc03G1459/Cc03G1460/Cc03G1462/Cc03G1467/Cc03G1469/Cc03G1470/Cc03G1474/Cc05G1440/Cc06G1353/Cc06G1355/Cc07G0219/Cc07G0235/Cc07G0266/Cc09G0684/Cc09G1053/Cc09G1055/Cc09G1196/Cc09G1198/Cc09G1200/Cc09G1202/Cc09G1203/Cc09G1208/Cc09G1209/Cc09G1210/Cc09G1211/Cc09G1212/Cc09G1214/Cc09G1216/Cc09G1217/Cc11G0954	32	lipid biosynthetic process	BP
GO:0006029	GO:0006029	7/405	16/11592	5.25479e-07	2.39969e-05	2.15416e-05	Cc06G0826/Cc06G0828/Cc06G0830/Cc11G1223/Cc11G1226/Cc11G1228/Cc11G1230	7	proteoglycan metabolic process	BP
GO:0004869	GO:0004869	6/405	12/11592	1.35485e-06	6.01993e-05	5.40398e-05	Cc03G0823/Cc03G0829/Cc03G0831/Cc03G0837/Cc05G1913/Cc05G1917	6	cysteine-type endopeptidase inhibitor activity	MF
GO:0004866	GO:0004866	6/405	13/11592	2.44213e-06	0.000105654	9.4844e-05	Cc03G0823/Cc03G0829/Cc03G0831/Cc03G0837/Cc05G1913/Cc05G1917	6	endopeptidase inhibitor activity	MF
GO:0030414	GO:0030414	6/405	14/11592	4.14808e-06	0.000170486	0.000153042	Cc03G0823/Cc03G0829/Cc03G0831/Cc03G0837/Cc05G1913/Cc05G1917	6	peptidase inhibitor activity	MF
GO:0061135	GO:0061135	6/405	14/11592	4.14808e-06	0.000170486	0.000153042	Cc03G0823/Cc03G0829/Cc03G0831/Cc03G0837/Cc05G1913/Cc05G1917	6	endopeptidase regulator activity	MF
GO:0032543	GO:0032543	8/405	29/11592	4.6631e-06	0.000186979	0.000167848	Cc02G0211/Cc02G0214/Cc07G0024/Cc07G0028/Cc07G0030/Cc07G0036/Cc11G0843/Cc11G0851	8	mitochondrial translation	BP
GO:0010951	GO:0010951	6/405	15/11592	6.71032e-06	0.000262661	0.000235786	Cc03G0823/Cc03G0829/Cc03G0831/Cc03G0837/Cc05G1913/Cc05G1917	6	negative regulation of endopeptidase activity	BP
GO:0016709	GO:0016709	14/405	98/11592	7.24631e-06	0.000277045	0.000248698	Cc03G0403/Cc03G1907/Cc05G1064/Cc05G1066/Cc05G1067/Cc05G1440/Cc06G1353/Cc06G1355/Cc07G0239/Cc07G0250/Cc08G1202/Cc08G1208/Cc08G1215/Cc12G0200	14	oxidoreductase activity, acting on paired donors, with incorporation or reduction of molecular oxygen, NAD(P)H as one donor, and incorporation of one atom of oxygen	MF
GO:0010466	GO:0010466	6/405	16/11592	1.04212e-05	0.000380722	0.000341768	Cc03G0823/Cc03G0829/Cc03G0831/Cc03G0837/Cc05G1913/Cc05G1917	6	negative regulation of peptidase activity	BP
GO:0061134	GO:0061134	6/405	16/11592	1.04212e-05	0.000380722	0.000341768	Cc03G0823/Cc03G0829/Cc03G0831/Cc03G0837/Cc05G1913/Cc05G1917	6	peptidase regulator activity	MF
GO:0016705	GO:0016705	17/405	156/11592	3.13174e-05	0.00111926	0.00100474	Cc01G2579/Cc01G2582/Cc03G0403/Cc03G1907/Cc05G1064/Cc05G1066/Cc05G1067/Cc05G1440/Cc06G1353/Cc06G1355/Cc07G0239/Cc07G0250/Cc08G1202/Cc08G1208/Cc08G1215/Cc11G0954/Cc12G0200	17	oxidoreductase activity, acting on paired donors, with incorporation or reduction of molecular oxygen	MF
GO:0045861	GO:0045861	6/405	19/11592	3.22917e-05	0.00112952	0.00101395	Cc03G0823/Cc03G0829/Cc03G0831/Cc03G0837/Cc05G1913/Cc05G1917	6	negative regulation of proteolysis	BP
GO:0009699	GO:0009699	12/405	86/11592	4.14194e-05	0.00141861	0.00127346	Cc03G1357/Cc03G2223/Cc03G2225/Cc04G0290/Cc04G0292/Cc04G0904/Cc06G1067/Cc07G0851/Cc09G0244/Cc09G0246/Cc09G0773/Cc09G0821	12	phenylpropanoid biosynthetic process	BP
GO:0009809	GO:0009809	8/405	39/11592	4.91901e-05	0.00165038	0.00148152	Cc03G1357/Cc03G2223/Cc03G2225/Cc04G0904/Cc06G1067/Cc07G0851/Cc09G0244/Cc09G0246	8	lignin biosynthetic process	BP
GO:0052548	GO:0052548	6/405	22/11592	8.12286e-05	0.0026708	0.00239753	Cc03G0823/Cc03G0829/Cc03G0831/Cc03G0837/Cc05G1913/Cc05G1917	6	regulation of endopeptidase activity	BP
GO:0002229	GO:0002229	8/405	42/11592	8.60953e-05	0.00277531	0.00249134	Cc03G0786/Cc03G1299/Cc03G1300/Cc03G1301/Cc03G1302/Cc03G1303/Cc03G1304/Cc09G0684	8	defense response to oomycetes	BP
GO:1902554	GO:1902554	6/405	23/11592	0.000106684	0.00337286	0.00302775	Cc04G0907/Cc04G0910/Cc04G0912/Cc11G1013/Cc11G1015/Cc11G1017	6	serine/threonine protein kinase complex	CC
GO:0140053	GO:0140053	8/405	44/11592	0.000121616	0.00377239	0.00338641	Cc02G0211/Cc02G0214/Cc07G0024/Cc07G0028/Cc07G0030/Cc07G0036/Cc11G0843/Cc11G0851	8	mitochondrial gene expression	BP
GO:0052547	GO:0052547	6/405	24/11592	0.000138089	0.00420403	0.00377388	Cc03G0823/Cc03G0829/Cc03G0831/Cc03G0837/Cc05G1913/Cc05G1917	6	regulation of peptidase activity	BP
GO:0009808	GO:0009808	8/405	45/11592	0.000143463	0.00428824	0.00384948	Cc03G1357/Cc03G2223/Cc03G2225/Cc04G0904/Cc06G1067/Cc07G0851/Cc09G0244/Cc09G0246	8	lignin metabolic process	BP
GO:0009698	GO:0009698	12/405	98/11592	0.000150889	0.00442968	0.00397645	Cc03G1357/Cc03G2223/Cc03G2225/Cc04G0290/Cc04G0292/Cc04G0904/Cc06G1067/Cc07G0851/Cc09G0244/Cc09G0246/Cc09G0773/Cc09G0821	12	phenylpropanoid metabolic process	BP
GO:0008169	GO:0008169	5/405	17/11592	0.000221918	0.00630995	0.00566433	Cc04G0102/Cc04G0108/Cc04G0115/Cc08G0077/Cc08G0079	5	C-methyltransferase activity	MF
GO:1902911	GO:1902911	6/405	26/11592	0.000222614	0.00630995	0.00566433	Cc04G0907/Cc04G0910/Cc04G0912/Cc11G1013/Cc11G1015/Cc11G1017	6	protein kinase complex	CC
GO:0002239	GO:0002239	8/405	48/11592	0.00022918	0.00638597	0.00573257	Cc03G0786/Cc03G1299/Cc03G1300/Cc03G1301/Cc03G1302/Cc03G1303/Cc03G1304/Cc09G0684	8	response to oomycetes	BP
GO:0046677	GO:0046677	23/405	300/11592	0.000348416	0.00954659	0.0085698	Cc01G0269/Cc02G0433/Cc02G1647/Cc03G1299/Cc03G1300/Cc03G1301/Cc03G1302/Cc03G1303/Cc03G1304/Cc04G0090/Cc04G0092/Cc04G1677/Cc06G1144/Cc06G1348/Cc07G1067/Cc07G1075/Cc07G1089/Cc08G0023/Cc08G0028/Cc09G0244/Cc09G0246/Cc11G0797/Cc12G0533	23	response to antibiotic	BP
GO:0004497	GO:0004497	14/405	139/11592	0.000354896	0.00956475	0.0085861	Cc03G0403/Cc03G1907/Cc05G1064/Cc05G1066/Cc05G1067/Cc05G1440/Cc06G1353/Cc06G1355/Cc07G0239/Cc07G0250/Cc08G1202/Cc08G1208/Cc08G1215/Cc12G0200	14	monooxygenase activity	MF
GO:0004857	GO:0004857	10/405	78/11592	0.000365273	0.00968562	0.00869461	Cc03G0402/Cc03G0823/Cc03G0829/Cc03G0831/Cc03G0837/Cc05G1913/Cc05G1917/Cc07G0965/Cc07G0969/Cc08G0988	10	enzyme inhibitor activity	MF
GO:0009753	GO:0009753	18/405	213/11592	0.00048418	0.0126348	0.011342	Cc03G1884/Cc07G0219/Cc07G0235/Cc09G1196/Cc09G1198/Cc09G1200/Cc09G1202/Cc09G1203/Cc09G1208/Cc09G1209/Cc09G1210/Cc09G1211/Cc09G1212/Cc09G1214/Cc09G1216/Cc09G1217/Cc11G0797/Cc12G0533	18	response to jasmonic acid	BP
GO:0016102	GO:0016102	7/405	44/11592	0.000755509	0.0194071	0.0174214	Cc01G2579/Cc01G2582/Cc06G1353/Cc06G1355/Cc09G0684/Cc09G1053/Cc09G1055	7	diterpenoid biosynthetic process	BP
GO:0042542	GO:0042542	10/405	86/11592	0.000802452	0.0202959	0.0182192	Cc01G0269/Cc04G0090/Cc04G0092/Cc07G1067/Cc07G1075/Cc07G1089/Cc08G0023/Cc08G0028/Cc09G0244/Cc09G0246	10	response to hydrogen peroxide	BP
GO:0006493	GO:0006493	4/405	13/11592	0.000816651	0.020342	0.0182607	Cc11G1223/Cc11G1226/Cc11G1228/Cc11G1230	4	protein O-linked glycosylation	BP
GO:0005762	GO:0005762	6/405	34/11592	0.00102678	0.0251945	0.0226166	Cc07G0024/Cc07G0028/Cc07G0030/Cc07G0036/Cc11G0843/Cc11G0851	6	mitochondrial large ribosomal subunit	CC
GO:0030162	GO:0030162	10/405	90/11592	0.00114575	0.0277003	0.0248661	Cc03G0500/Cc03G0823/Cc03G0829/Cc03G0831/Cc03G0837/Cc03G1085/Cc05G1913/Cc05G1917/Cc06G1203/Cc06G1205	10	regulation of proteolysis	BP
GO:0048354	GO:0048354	4/405	15/11592	0.00147485	0.0351399	0.0315445	Cc11G1223/Cc11G1226/Cc11G1228/Cc11G1230	4	mucilage biosynthetic process involved in seed coat development	BP
GO:0050832	GO:0050832	18/405	236/11592	0.00158708	0.0372737	0.0334599	Cc01G0185/Cc01G0193/Cc02G0433/Cc03G0078/Cc03G0080/Cc03G1795/Cc03G1797/Cc03G1802/Cc05G0775/Cc06G1144/Cc08G0245/Cc08G0247/Cc09G0381/Cc09G1011/Cc09G1013/Cc11G0666/Cc11G0668/Cc11G1240	18	defense response to fungus	BP
GO:0044421	GO:0044421	9/405	79/11592	0.00167859	0.0388676	0.0348907	Cc03G0823/Cc03G0829/Cc03G0831/Cc03G0837/Cc05G0775/Cc05G1961/Cc05G1963/Cc07G0925/Cc07G0927	9	extracellular region part	CC
GO:0008081	GO:0008081	5/405	26/11592	0.00182034	0.0415644	0.0373116	Cc03G1786/Cc08G0107/Cc08G0109/Cc08G0112/Cc08G0580	5	phosphoric diester hydrolase activity	MF
GO:0019637	GO:0019637	27/405	423/11592	0.00186199	0.0416276	0.0373684	Cc01G0905/Cc03G1459/Cc03G1460/Cc03G1462/Cc03G1467/Cc03G1469/Cc03G1470/Cc03G1474/Cc03G1999/Cc03G2195/Cc04G0290/Cc04G0292/Cc04G1483/Cc05G1660/Cc07G0266/Cc08G0107/Cc08G0109/Cc08G0112/Cc08G0580/Cc09G1336/Cc09G1340/Cc09G1344/Cc11G0841/Cc11G0848/Cc11G0954/Cc12G0283/Cc12G0286	27	organophosphate metabolic process	BP
GO:0000315	GO:0000315	6/405	38/11592	0.00187375	0.0416276	0.0373684	Cc07G0024/Cc07G0028/Cc07G0030/Cc07G0036/Cc11G0843/Cc11G0851	6	organellar large ribosomal subunit	CC
GO:0009617	GO:0009617	26/405	404/11592	0.00200658	0.0437573	0.0392801	Cc02G0774/Cc02G2064/Cc03G0216/Cc03G0217/Cc03G1299/Cc03G1300/Cc03G1301/Cc03G1302/Cc03G1303/Cc03G1304/Cc03G1795/Cc03G1797/Cc06G1144/Cc06G1339/Cc06G1344/Cc06G1348/Cc09G0684/Cc09G0972/Cc09G0981/Cc09G1011/Cc09G1013/Cc11G0666/Cc11G0668/Cc11G1240/Cc12G0417/Cc12G0533	26	response to bacterium	BP
GO:0009620	GO:0009620	21/405	301/11592	0.00204426	0.0437573	0.0392801	Cc01G0185/Cc01G0193/Cc02G0433/Cc03G0078/Cc03G0080/Cc03G1795/Cc03G1797/Cc03G1802/Cc05G0775/Cc06G1144/Cc07G0965/Cc07G0969/Cc08G0245/Cc08G0247/Cc09G0381/Cc09G0684/Cc09G1011/Cc09G1013/Cc11G0666/Cc11G0668/Cc11G1240	21	response to fungus	BP
GO:0009626	GO:0009626	7/405	52/11592	0.00207608	0.0437573	0.0392801	Cc03G0216/Cc03G0217/Cc04G0210/Cc04G0217/Cc05G0775/Cc11G0322/Cc11G0324	7	plant-type hypersensitive response	BP
GO:0034050	GO:0034050	7/405	52/11592	0.00207608	0.0437573	0.0392801	Cc03G0216/Cc03G0217/Cc04G0210/Cc04G0217/Cc05G0775/Cc11G0322/Cc11G0324	7	host programmed cell death induced by symbiont	BP

## Sheet: Table S10
Table S10. The results of GO enrichment analysis for dispersed duplicate genes in C. camphora genome.
ID	Description	GeneRatio	BgRatio	pvalue	p.adjust	qvalue	geneID	Count	Term	Ontology
GO:0044429	GO:0044429	97/1329	430/11592	2.09226e-11	3.56766e-08	3.30755e-08	Cc02G0348/Cc01G0319/Cc01G0418/Cc03G1457/Cc01G0565/Cc01G1623/CcScaf2920/Cc02G0323/Cc03G0131/Cc10G0337/Cc02G1540/Cc07G0187/Cc04G0438/Cc03G0472/Cc05G1211/Cc12G0642/Cc03G2260/Cc03G1257/Cc11G0486/Cc03G1437/Cc09G0614/Cc04G0017/CcScaf3646/CcScaf4304/CcScaf4446/CcScaf4447/Cc04G0452/Cc10G0484/Cc11G0261/Cc04G1754/Cc12G0608/Cc05G1433/Cc10G0303/Cc06G0211/Cc08G0514/Cc06G0839/Cc07G0909/Cc11G0331/Cc07G0019/CcSc…	97	mitochondrial part	CC
GO:0009451	GO:0009451	107/1329	494/11592	2.57872e-11	3.56766e-08	3.30755e-08	Cc01G0076/Cc01G0134/Cc04G0346/Cc01G0302/Cc12G0330/Cc01G0338/Cc01G0379/Cc01G0555/Cc03G0573/Cc04G1053/Cc01G0683/Cc01G0690/Cc01G0726/Cc02G0616/Cc06G0486/Cc01G0750/Cc07G0878/Cc01G0862/Cc03G2052/Cc01G0870/Cc01G1563/Cc10G0129/Cc12G0376/Cc01G1044/Cc01G1088/Cc11G0065/Cc01G1057/Cc01G1192/Cc03G0954/Cc01G1196/Cc01G1652/Cc01G1659/Cc03G0420/Cc01G1776/Cc01G1880/Cc01G2406/Cc05G0191/Cc01G2587/Cc02G0111/Cc02G0157…	107	RNA modification	BP
GO:0006119	GO:0006119	19/1329	34/11592	4.04543e-10	3.73124e-07	3.4592e-07	Cc01G2517/Cc11G0853/CcScaf2920/CcScaf4298/Cc02G2341/Cc08G0482/Cc03G1527/Cc11G0261/Cc04G1754/CcScaf3645/Cc07G0325/Cc09G1102/CcScaf2931/CcScaf3166/CcScaf3893/CcScaf4452/CcScaf4557/CcScaf4576/CcScaf4463	19	oxidative phosphorylation	BP
GO:0031966	GO:0031966	67/1329	275/11592	1.03691e-09	7.17283e-07	6.64987e-07	Cc02G0348/Cc01G0418/Cc03G1457/Cc01G0565/CcScaf2920/Cc02G0323/Cc03G0131/Cc10G0337/Cc02G1540/Cc07G0187/Cc03G0472/Cc05G1211/Cc12G0642/Cc03G1257/Cc11G0486/Cc04G0017/CcScaf3646/CcScaf4304/CcScaf4446/CcScaf4447/Cc04G0452/Cc10G0484/Cc11G0261/Cc04G1754/Cc12G0608/Cc10G0303/Cc06G0211/Cc08G0514/Cc06G0839/Cc07G0909/Cc07G0019/CcScaf3085/Cc07G0325/Cc09G1102/Cc07G0565/Cc08G1285/Cc11G0744/CcScaf3161/Cc11G0860/Cc…	67	mitochondrial membrane	CC
GO:0000276	GO:0000276	12/1329	15/11592	1.61007e-09	8.91012e-07	8.2605e-07	CcScaf3166/CcScaf3893/CcScaf4452/CcScaf4557/CcScaf4576/CcScaf3641/CcScaf4014/CcScaf4048/CcScaf4459/CcScaf4591/CcScaf4463/CcScaf4516	12	mitochondrial proton-transporting ATP synthase complex, coupling factor F(o)	CC
GO:0005743	GO:0005743	61/1329	249/11592	4.67039e-09	1.98151e-06	1.83705e-06	Cc01G0565/CcScaf2920/Cc02G0323/Cc03G0131/Cc10G0337/Cc03G0472/Cc05G1211/Cc12G0642/Cc03G1257/Cc11G0486/Cc04G0017/CcScaf3646/CcScaf4304/CcScaf4446/CcScaf4447/Cc04G0452/Cc10G0484/Cc11G0261/Cc04G1754/Cc12G0608/Cc10G0303/Cc06G0211/Cc08G0514/Cc06G0839/Cc07G0909/Cc07G0019/CcScaf3085/Cc07G0325/Cc09G1102/Cc08G1285/Cc11G0744/CcScaf3161/Cc11G0860/Cc11G1162/CcScaf4577/CcScaf3165/CcScaf3480/CcScaf3894/CcScaf39…	61	mitochondrial inner membrane	CC
GO:0005740	GO:0005740	68/1329	291/11592	5.01287e-09	1.98151e-06	1.83705e-06	Cc02G0348/Cc01G0418/Cc03G1457/Cc01G0565/Cc01G1623/CcScaf2920/Cc02G0323/Cc03G0131/Cc10G0337/Cc02G1540/Cc07G0187/Cc03G0472/Cc05G1211/Cc12G0642/Cc03G1257/Cc11G0486/Cc04G0017/CcScaf3646/CcScaf4304/CcScaf4446/CcScaf4447/Cc04G0452/Cc10G0484/Cc11G0261/Cc04G1754/Cc12G0608/Cc10G0303/Cc06G0211/Cc08G0514/Cc06G0839/Cc07G0909/Cc07G0019/CcScaf3085/Cc07G0325/Cc09G1102/Cc07G0565/Cc08G1285/Cc11G0744/CcScaf3161/Cc…	68	mitochondrial envelope	CC
GO:0034660	GO:0034660	68/1329	309/11592	6.38289e-08	2.20768e-05	2.04673e-05	Cc07G0786/Cc01G0555/Cc03G0573/Cc04G1053/Cc01G0750/Cc07G0878/Cc01G0851/Cc05G0542/Cc12G0299/Cc01G1537/Cc03G0136/Cc02G0720/Cc10G0408/Cc02G1180/Cc09G1178/Cc02G1346/Cc02G1348/Cc02G1449/Cc07G0410/Cc02G1498/Cc03G0325/Cc03G0326/Cc02G1633/Cc02G1715/Cc02G1959/Cc02G2170/Cc04G0438/Cc03G0397/Cc03G0870/Cc03G0600/Cc05G1644/Cc03G1031/Cc06G1103/Cc07G1148/Cc10G0425/Cc11G0339/Cc05G0032/Cc11G0777/Cc05G0288/Cc05G1573…	68	ncRNA metabolic process	BP
GO:0019866	GO:0019866	71/1329	332/11592	1.08967e-07	3.35012e-05	3.10587e-05	Cc01G0565/Cc12G0853/Cc05G0189/CcScaf2920/Cc02G0323/Cc03G0131/Cc10G0337/Cc03G0472/Cc05G1211/Cc12G0642/Cc03G1257/Cc11G0486/Cc06G1039/Cc04G0017/CcScaf3646/CcScaf4304/CcScaf4446/CcScaf4447/Cc04G0345/Cc10G0544/Cc04G0452/Cc10G0484/Cc04G1255/Cc07G0803/Cc11G0261/Cc04G1754/Cc12G0608/Cc10G0303/Cc06G0211/Cc08G0514/Cc06G0839/Cc07G0909/Cc07G0019/CcScaf3085/Cc07G0325/Cc09G1102/Cc07G0594/Cc09G1064/Cc08G1285/Cc1…	71	organelle inner membrane	CC
GO:0016071	GO:0016071	66/1329	302/11592	1.31441e-07	3.63696e-05	3.37179e-05	Cc01G0182/Cc04G0128/Cc05G1640/Cc11G0822/Cc01G0302/Cc01G0379/Cc05G0733/Cc06G1217/Cc01G0750/Cc07G0878/Cc01G1014/Cc06G1204/Cc01G1192/Cc03G0954/Cc01G2195/Cc05G1555/Cc06G0420/Cc01G2406/Cc05G0191/Cc01G2587/Cc02G0381/Cc02G2234/Cc02G0786/Cc11G0312/Cc02G0889/Cc04G1473/Cc04G1690/Cc02G1347/Cc05G0632/Cc09G0788/Cc07G0410/Cc02G1633/Cc04G0438/Cc03G0091/Cc05G0916/Cc03G0368/Cc03G1015/Cc06G0847/Cc10G0515/Cc03G1071…	66	mRNA metabolic process	BP
GO:0006397	GO:0006397	46/1329	188/11592	3.80616e-07	9.50524e-05	8.81223e-05	Cc01G0182/Cc04G0128/Cc05G1640/Cc11G0822/Cc05G0733/Cc06G1217/Cc01G1014/Cc06G1204/Cc01G2195/Cc05G1555/Cc06G0420/Cc02G0786/Cc11G0312/Cc02G0889/Cc04G1473/Cc04G1690/Cc02G1347/Cc05G0632/Cc09G0788/Cc07G0410/Cc02G1633/Cc03G0091/Cc05G0916/Cc03G1015/Cc06G0847/Cc10G0515/Cc03G1130/Cc06G0913/Cc03G1137/Cc11G1163/Cc04G0764/Cc04G1201/Cc10G0897/Cc06G0527/Cc05G2026/Cc06G0922/Cc07G0458/Cc07G0913/Cc10G0144/Cc08G1382…	46	mRNA processing	BP
GO:0005753	GO:0005753	13/1329	24/11592	4.12226e-07	9.50524e-05	8.81223e-05	Cc11G0744/CcScaf3166/CcScaf3893/CcScaf4452/CcScaf4557/CcScaf4576/CcScaf3641/CcScaf4014/CcScaf4048/CcScaf4459/CcScaf4591/CcScaf4463/CcScaf4516	13	mitochondrial proton-transporting ATP synthase complex	CC
GO:0000398	GO:0000398	33/1329	118/11592	6.96641e-07	0.000148277	0.000137467	Cc01G0182/Cc04G0128/Cc05G1640/Cc11G0822/Cc05G0733/Cc06G1217/Cc01G1014/Cc06G1204/Cc01G2195/Cc05G1555/Cc06G0420/Cc02G0786/Cc11G0312/Cc02G1347/Cc05G0632/Cc09G0788/Cc03G0091/Cc05G0916/Cc04G0764/Cc04G1201/Cc10G0897/Cc06G0527/Cc06G0922/Cc07G0458/Cc07G0913/Cc10G0144/Cc08G1382/Cc11G0951/Cc12G0460/Cc09G0884/Cc11G0790/Cc12G0265/Cc12G0701	33	mRNA splicing, via spliceosome	BP
GO:0005763	GO:0005763	19/1329	49/11592	7.53524e-07	0.000148929	0.000138071	CcScaf3952/CcScaf4570/CcScaf1187/CcScaf4562/CcScaf4571/CcScaf4588/CcScaf3046/CcScaf3064/CcScaf4226/CcScaf4457/CcScaf4552/CcScaf4561/CcScaf3647/CcScaf3962/CcScaf4328/CcScaf4102/CcScaf4305/CcScaf4319/CcScaf4587	19	mitochondrial small ribosomal subunit	CC
GO:0000377	GO:0000377	36/1329	136/11592	9.50479e-07	0.000175332	0.000162549	Cc01G0182/Cc04G0128/Cc05G1640/Cc11G0822/Cc05G0733/Cc06G1217/Cc01G1014/Cc06G1204/Cc01G2195/Cc05G1555/Cc06G0420/Cc02G1337/Cc02G0786/Cc11G0312/Cc02G1347/Cc05G0632/Cc09G0788/Cc03G0091/Cc05G0916/Cc03G1130/Cc06G0913/Cc04G0764/Cc04G1201/Cc10G0897/Cc06G0527/Cc06G0922/Cc07G0458/Cc07G0913/Cc10G0144/Cc08G1382/Cc11G0951/Cc12G0460/Cc09G0884/Cc11G0790/Cc12G0265/Cc12G0701	36	RNA splicing, via transesterification reactions with bulged adenosine as nucleophile	BP
GO:0006399	GO:0006399	31/1329	110/11592	1.25505e-06	0.000217045	0.00020122	Cc01G0555/Cc03G0573/Cc04G1053/Cc01G0851/Cc05G0542/Cc12G0299/Cc02G1180/Cc09G1178/Cc02G1346/Cc02G1348/Cc07G0410/Cc02G1633/Cc02G1715/Cc02G2170/Cc04G0438/Cc03G0600/Cc05G1644/Cc03G1031/Cc06G1103/Cc07G1148/Cc10G0425/Cc11G0339/Cc05G0621/Cc05G1053/Cc06G0838/Cc05G1743/Cc11G0385/Cc06G0837/Cc11G1033/Cc11G0310/Cc11G0529	31	tRNA metabolic process	BP
GO:0004812	GO:0004812	15/1329	34/11592	1.59939e-06	0.000230857	0.000214026	Cc01G0851/Cc05G0542/Cc12G0299/Cc02G1715/Cc03G0600/Cc05G1644/Cc03G1031/Cc06G1103/Cc07G1148/Cc10G0425/Cc05G1743/Cc06G0837/Cc11G1033/Cc11G0310/Cc11G0529	15	aminoacyl-tRNA ligase activity	MF
GO:0016875	GO:0016875	15/1329	34/11592	1.59939e-06	0.000230857	0.000214026	Cc01G0851/Cc05G0542/Cc12G0299/Cc02G1715/Cc03G0600/Cc05G1644/Cc03G1031/Cc06G1103/Cc07G1148/Cc10G0425/Cc05G1743/Cc06G0837/Cc11G1033/Cc11G0310/Cc11G0529	15	ligase activity, forming carbon-oxygen bonds	MF
GO:0005761	GO:0005761	26/1329	85/11592	1.65603e-06	0.000230857	0.000214026	Cc01G0319/Cc03G1437/Cc09G0614/Cc10G0303/CcScaf3952/CcScaf4570/CcScaf1187/CcScaf4562/CcScaf4571/CcScaf4588/CcScaf2729/CcScaf3113/CcScaf3046/CcScaf3064/CcScaf4226/CcScaf4457/CcScaf4552/CcScaf4561/CcScaf3647/CcScaf3962/CcScaf4328/CcScaf3968/CcScaf4102/CcScaf4305/CcScaf4319/CcScaf4587	26	mitochondrial ribosome	CC
GO:0000375	GO:0000375	36/1329	139/11592	1.66865e-06	0.000230857	0.000214026	Cc01G0182/Cc04G0128/Cc05G1640/Cc11G0822/Cc05G0733/Cc06G1217/Cc01G1014/Cc06G1204/Cc01G2195/Cc05G1555/Cc06G0420/Cc02G1337/Cc02G0786/Cc11G0312/Cc02G1347/Cc05G0632/Cc09G0788/Cc03G0091/Cc05G0916/Cc03G1130/Cc06G0913/Cc04G0764/Cc04G1201/Cc10G0897/Cc06G0527/Cc06G0922/Cc07G0458/Cc07G0913/Cc10G0144/Cc08G1382/Cc11G0951/Cc12G0460/Cc09G0884/Cc11G0790/Cc12G0265/Cc12G0701	36	RNA splicing, via transesterification reactions	BP
GO:0004519	GO:0004519	85/1329	450/11592	1.79368e-06	0.000236339	0.000219108	Cc01G0076/Cc01G0134/Cc04G0346/Cc01G0302/Cc12G0330/Cc01G0338/Cc01G0379/Cc01G0683/Cc01G0690/Cc01G0726/Cc02G0616/Cc06G0486/Cc01G0862/Cc03G2052/Cc01G0870/Cc01G1563/Cc10G0129/Cc12G0376/Cc01G1044/Cc01G1088/Cc11G0065/Cc01G1057/Cc01G1196/Cc01G1652/Cc01G1659/Cc03G0420/Cc01G1776/Cc01G1880/Cc01G2587/Cc02G0111/Cc02G0157/Cc04G1615/Cc02G0615/Cc08G1132/Cc02G1016/Cc04G1594/Cc08G0068/Cc04G1690/Cc02G1346/Cc02G1348…	85	endonuclease activity	MF
GO:0098798	GO:0098798	52/1329	237/11592	2.48117e-06	0.000312063	0.000289311	Cc01G0319/Cc01G0565/Cc03G0472/Cc05G1211/Cc12G0642/Cc03G2260/Cc03G1257/Cc11G0486/Cc03G1437/Cc09G0614/Cc04G0452/Cc10G0484/Cc11G0261/Cc10G0303/Cc07G0325/Cc09G1102/Cc08G1285/Cc11G0744/CcScaf3952/CcScaf4570/CcScaf1187/CcScaf4562/CcScaf4571/CcScaf4588/CcScaf2729/CcScaf3113/CcScaf3046/CcScaf3064/CcScaf4226/CcScaf4457/CcScaf4552/CcScaf4561/CcScaf3166/CcScaf3893/CcScaf4452/CcScaf4557/CcScaf4576/CcScaf3641…	52	mitochondrial protein complex	CC
GO:0004518	GO:0004518	91/1329	497/11592	3.04214e-06	0.000365982	0.000339299	Cc01G0011/Cc01G0069/Cc01G0076/Cc01G0134/Cc04G0346/Cc01G0302/Cc12G0330/Cc01G0338/Cc01G0379/Cc01G0683/Cc01G0690/Cc01G0726/Cc02G0616/Cc06G0486/Cc01G0862/Cc03G2052/Cc01G0870/Cc01G1563/Cc10G0129/Cc12G0376/Cc01G1044/Cc01G1088/Cc11G0065/Cc01G1057/Cc01G1196/Cc01G1652/Cc01G1659/Cc03G0420/Cc01G1776/Cc01G1880/Cc01G2587/Cc02G0111/Cc02G0157/Cc04G1615/Cc02G0615/Cc08G1132/Cc02G1016/Cc04G1594/Cc08G0068/Cc04G1690…	91	nuclease activity	MF
GO:0042773	GO:0042773	13/1329	28/11592	3.97152e-06	0.000457883	0.000424499	Cc01G2517/Cc11G0853/CcScaf2920/CcScaf4298/Cc02G2341/Cc08G0482/Cc03G1527/Cc11G0261/Cc04G1754/CcScaf3645/Cc07G0325/Cc09G1102/CcScaf2931	13	ATP synthesis coupled electron transport	BP
GO:0008380	GO:0008380	43/1329	186/11592	4.48269e-06	0.000496144	0.000459971	Cc01G0182/Cc04G0128/Cc05G1640/Cc11G0822/Cc05G0733/Cc06G1217/Cc01G1014/Cc06G1204/Cc01G2195/Cc05G1555/Cc06G0420/Cc02G0720/Cc10G0408/Cc02G1337/Cc02G0786/Cc11G0312/Cc02G1347/Cc05G0632/Cc09G0788/Cc07G0410/Cc02G1633/Cc03G0091/Cc05G0916/Cc03G1130/Cc06G0913/Cc04G0764/Cc04G1201/Cc10G0897/Cc04G1652/Cc06G0527/Cc06G0922/Cc06G1227/Cc07G0458/Cc07G0913/Cc10G0144/Cc08G1306/Cc08G1382/Cc11G0951/Cc12G0460/Cc09G0884…	43	RNA splicing	BP
GO:0006418	GO:0006418	15/1329	38/11592	8.53845e-06	0.000908688	0.000842437	Cc01G0851/Cc05G0542/Cc12G0299/Cc02G1715/Cc03G0600/Cc05G1644/Cc03G1031/Cc06G1103/Cc07G1148/Cc10G0425/Cc05G1743/Cc06G0837/Cc11G1033/Cc11G0310/Cc11G0529	15	tRNA aminoacylation for protein translation	BP
GO:0043038	GO:0043038	15/1329	40/11592	1.77727e-05	0.00175632	0.00162827	Cc01G0851/Cc05G0542/Cc12G0299/Cc02G1715/Cc03G0600/Cc05G1644/Cc03G1031/Cc06G1103/Cc07G1148/Cc10G0425/Cc05G1743/Cc06G0837/Cc11G1033/Cc11G0310/Cc11G0529	15	amino acid activation	BP
GO:0043039	GO:0043039	15/1329	40/11592	1.77727e-05	0.00175632	0.00162827	Cc01G0851/Cc05G0542/Cc12G0299/Cc02G1715/Cc03G0600/Cc05G1644/Cc03G1031/Cc06G1103/Cc07G1148/Cc10G0425/Cc05G1743/Cc06G0837/Cc11G1033/Cc11G0310/Cc11G0529	15	tRNA aminoacylation	BP
GO:0034470	GO:0034470	51/1329	247/11592	1.87083e-05	0.00178503	0.00165489	Cc07G0786/Cc01G0555/Cc03G0573/Cc04G1053/Cc01G0750/Cc07G0878/Cc01G1537/Cc03G0136/Cc02G0720/Cc10G0408/Cc02G1180/Cc09G1178/Cc02G1346/Cc02G1348/Cc02G1449/Cc07G0410/Cc02G1498/Cc03G0325/Cc03G0326/Cc02G1633/Cc02G2170/Cc04G0438/Cc03G0397/Cc03G0870/Cc03G0600/Cc05G1644/Cc11G0339/Cc05G0288/Cc05G1573/Cc05G0621/Cc05G1053/Cc06G0105/Cc06G0838/Cc05G1746/Cc09G1081/Cc11G0385/Cc11G0770/Cc07G0458/Cc11G0522/Cc09G0884…	51	ncRNA processing	BP
GO:0007007	GO:0007007	8/1329	13/11592	2.21296e-05	0.00200678	0.00186047	Cc01G0418/Cc03G1457/CcScaf3166/CcScaf3893/CcScaf4452/CcScaf4557/CcScaf4576/CcScaf4463	8	inner mitochondrial membrane organization	BP
GO:0008235	GO:0008235	7/1329	10/11592	2.24829e-05	0.00200678	0.00186047	Cc01G0224/Cc03G1567/Cc01G1985/Cc08G1347/Cc03G1800/Cc12G0227/Cc05G2022	7	metalloexopeptidase activity	MF
GO:0001522	GO:0001522	10/1329	20/11592	2.3695e-05	0.00204888	0.0018995	Cc01G0750/Cc07G0878/Cc02G2170/Cc04G0438/Cc05G0288/Cc05G1573/Cc05G1053/Cc06G0105/Cc06G0838/Cc11G0385	10	pseudouridine synthesis	BP
GO:0009161	GO:0009161	31/1329	126/11592	2.61049e-05	0.00218886	0.00202927	Cc01G1207/Cc01G1260/Cc03G1165/Cc01G2412/Cc01G2517/Cc11G0853/CcScaf2920/CcScaf4298/Cc02G1409/Cc02G2341/Cc08G0482/Cc08G0620/Cc03G1527/Cc04G0178/Cc04G0193/Cc05G0559/Cc11G0261/Cc04G1754/CcScaf3645/Cc12G0472/Cc07G0325/Cc09G1102/Cc10G0330/Cc12G0483/CcScaf2931/CcScaf3166/CcScaf3893/CcScaf4452/CcScaf4557/CcScaf4576/CcScaf4463	31	ribonucleoside monophosphate metabolic process	BP
GO:0000028	GO:0000028	25/1329	93/11592	3.18678e-05	0.00259347	0.00240439	Cc01G1537/Cc03G0136/CcScaf3952/CcScaf4570/Cc11G0888/Cc11G0940/CcScaf3046/CcScaf3064/CcScaf4226/CcScaf4457/CcScaf4552/CcScaf4561/CcScaf3647/CcScaf3962/CcScaf4328/CcScaf4102/CcScaf4295/CcScaf4308/CcScaf4437/CcScaf4466/CcScaf4553/CcScaf4305/CcScaf4319/CcScaf4567/CcScaf4587	25	ribosomal small subunit assembly	BP
GO:0022904	GO:0022904	13/1329	33/11592	3.50187e-05	0.00276848	0.00256664	Cc01G2517/Cc11G0853/CcScaf2920/CcScaf4298/Cc02G2341/Cc08G0482/Cc03G1527/Cc11G0261/Cc04G1754/CcScaf3645/Cc07G0325/Cc09G1102/CcScaf2931	13	respiratory electron transport chain	BP
GO:0140097	GO:0140097	27/1329	105/11592	3.70448e-05	0.00284731	0.00263971	Cc01G0011/Cc01G0069/Cc07G0816/Cc01G2010/Cc02G1244/Cc06G1174/Cc01G2446/Cc02G2199/Cc03G0011/Cc09G0885/Cc09G0393/Cc12G0041/Cc06G0913/Cc04G1377/Cc10G0973/Cc03G1443/Cc08G0770/Cc04G0339/Cc06G0463/Cc09G0974/Cc05G1489/Cc09G1048/Cc07G0941/Cc10G0091/Cc08G0996/Cc11G0412/Cc01G1861	27	catalytic activity, acting on DNA	MF
GO:0009982	GO:0009982	8/1329	14/11592	4.64379e-05	0.0034728	0.00321961	Cc01G0750/Cc07G0878/Cc02G2170/Cc04G0438/Cc05G1053/Cc06G0105/Cc06G0838/Cc11G0385	8	pseudouridine synthase activity	MF
GO:0034969	GO:0034969	7/1329	11/11592	5.56863e-05	0.00405484	0.00375921	Cc04G1423/Cc02G1009/Cc03G1438/Cc05G0966/Cc05G1265/Cc06G0343/Cc09G0681	7	histone arginine methylation	BP
GO:0140101	GO:0140101	20/1329	69/11592	6.08881e-05	0.00431993	0.00400498	Cc01G0555/Cc03G0573/Cc04G1053/Cc01G0851/Cc05G0542/Cc12G0299/Cc02G1180/Cc09G1178/Cc02G1715/Cc03G0600/Cc05G1644/Cc03G1031/Cc06G1103/Cc07G1148/Cc10G0425/Cc05G1743/Cc06G0837/Cc11G1033/Cc11G0310/Cc11G0529	20	catalytic activity, acting on a tRNA	MF
GO:0009559	GO:0009559	13/1329	35/11592	7.23813e-05	0.00500698	0.00464193	Cc04G1686/Cc08G1349/Cc05G0288/Cc05G1573/Cc07G0429/CcScaf3064/CcScaf4226/CcScaf4457/CcScaf4552/CcScaf4561/CcScaf4102/CcScaf4319/CcScaf4587	13	embryo sac central cell differentiation	BP
GO:2000030	GO:2000030	14/1329	40/11592	8.19554e-05	0.00553099	0.00512774	Cc01G1035/Cc09G1195/Cc01G1699/Cc02G1491/Cc11G0780/Cc02G0001/Cc08G0060/Cc02G2379/Cc07G1140/Cc11G0716/Cc05G0545/Cc12G0357/Cc11G0776/Cc12G0921	14	regulation of response to red or far red light	BP
GO:0009126	GO:0009126	27/1329	110/11592	8.85193e-05	0.0056288	0.00521842	Cc01G1207/Cc01G2412/Cc01G2517/Cc11G0853/CcScaf2920/CcScaf4298/Cc02G1409/Cc02G2341/Cc08G0482/Cc03G1527/Cc04G0178/Cc04G0193/Cc05G0559/Cc11G0261/Cc04G1754/CcScaf3645/Cc12G0472/Cc07G0325/Cc09G1102/Cc12G0483/CcScaf2931/CcScaf3166/CcScaf3893/CcScaf4452/CcScaf4557/CcScaf4576/CcScaf4463	27	purine nucleoside monophosphate metabolic process	BP
GO:0009167	GO:0009167	27/1329	110/11592	8.85193e-05	0.0056288	0.00521842	Cc01G1207/Cc01G2412/Cc01G2517/Cc11G0853/CcScaf2920/CcScaf4298/Cc02G1409/Cc02G2341/Cc08G0482/Cc03G1527/Cc04G0178/Cc04G0193/Cc05G0559/Cc11G0261/Cc04G1754/CcScaf3645/Cc12G0472/Cc07G0325/Cc09G1102/Cc12G0483/CcScaf2931/CcScaf3166/CcScaf3893/CcScaf4452/CcScaf4557/CcScaf4576/CcScaf4463	27	purine ribonucleoside monophosphate metabolic process	BP
GO:0004177	GO:0004177	8/1329	15/11592	8.95075e-05	0.0056288	0.00521842	Cc03G1567/Cc08G0991/Cc01G1985/Cc08G1347/Cc03G1800/Cc12G0227/Cc05G2022/Cc09G0766	8	aminopeptidase activity	MF
GO:0036002	GO:0036002	9/1329	19/11592	0.000105193	0.00646822	0.00599663	Cc01G0182/Cc04G0128/Cc05G1640/Cc11G0822/Cc01G2195/Cc05G1555/Cc06G0420/Cc03G0091/Cc05G0916	9	pre-mRNA binding	MF
GO:0018195	GO:0018195	7/1329	12/11592	0.000120395	0.00695068	0.00644392	Cc04G1423/Cc02G1009/Cc03G1438/Cc05G0966/Cc05G1265/Cc06G0343/Cc09G0681	7	peptidyl-arginine modification	BP
GO:0018216	GO:0018216	7/1329	12/11592	0.000120395	0.00695068	0.00644392	Cc04G1423/Cc02G1009/Cc03G1438/Cc05G0966/Cc05G1265/Cc06G0343/Cc09G0681	7	peptidyl-arginine methylation	BP
GO:0000741	GO:0000741	12/1329	32/11592	0.000123088	0.00695068	0.00644392	Cc04G1686/Cc08G1349/Cc05G0288/Cc05G1573/CcScaf3064/CcScaf4226/CcScaf4457/CcScaf4552/CcScaf4561/CcScaf4102/CcScaf4319/CcScaf4587	12	karyogamy	BP
GO:0010197	GO:0010197	12/1329	32/11592	0.000123088	0.00695068	0.00644392	Cc04G1686/Cc08G1349/Cc05G0288/Cc05G1573/CcScaf3064/CcScaf4226/CcScaf4457/CcScaf4552/CcScaf4561/CcScaf4102/CcScaf4319/CcScaf4587	12	polar nucleus fusion	BP
GO:0008033	GO:0008033	18/1329	62/11592	0.000137213	0.00759337	0.00703975	Cc01G0555/Cc03G0573/Cc04G1053/Cc02G1180/Cc09G1178/Cc02G1346/Cc02G1348/Cc07G0410/Cc02G1633/Cc02G2170/Cc04G0438/Cc03G0600/Cc05G1644/Cc11G0339/Cc05G0621/Cc05G1053/Cc06G0838/Cc11G0385	18	tRNA processing	BP
GO:0006400	GO:0006400	14/1329	42/11592	0.000149715	0.00812277	0.00753055	Cc01G0555/Cc03G0573/Cc04G1053/Cc02G1180/Cc09G1178/Cc02G2170/Cc04G0438/Cc03G0600/Cc05G1644/Cc11G0339/Cc05G0621/Cc05G1053/Cc06G0838/Cc11G0385	14	tRNA modification	BP
GO:0009123	GO:0009123	31/1329	138/11592	0.000163397	0.00869461	0.0080607	Cc01G1207/Cc01G1260/Cc03G1165/Cc01G2412/Cc01G2517/Cc11G0853/CcScaf2920/CcScaf4298/Cc02G1409/Cc02G2341/Cc08G0482/Cc08G0620/Cc03G1527/Cc04G0178/Cc04G0193/Cc05G0559/Cc11G0261/Cc04G1754/CcScaf3645/Cc12G0472/Cc07G0325/Cc09G1102/Cc10G0330/Cc12G0483/CcScaf2931/CcScaf3166/CcScaf3893/CcScaf4452/CcScaf4557/CcScaf4576/CcScaf4463	31	nucleoside monophosphate metabolic process	BP
GO:0042274	GO:0042274	29/1329	127/11592	0.000194525	0.0101557	0.00941526	Cc01G1537/Cc03G0136/Cc11G0770/Cc07G0458/Cc08G0826/Cc03G0877/CcScaf3952/CcScaf4570/Cc11G0888/Cc11G0940/CcScaf3046/CcScaf3064/CcScaf4226/CcScaf4457/CcScaf4552/CcScaf4561/CcScaf3647/CcScaf3962/CcScaf4328/CcScaf4102/CcScaf4295/CcScaf4308/CcScaf4437/CcScaf4466/CcScaf4553/CcScaf4305/CcScaf4319/CcScaf4567/CcScaf4587	29	ribosomal small subunit biogenesis	BP
GO:0009309	GO:0009309	10/1329	25/11592	0.000244376	0.0122943	0.011398	Cc02G0475/Cc03G0995/Cc04G1640/Cc03G1167/Cc07G0505/Cc11G0552/Cc04G0828/Cc10G0418/Cc05G2144/Cc09G1121	10	amine biosynthetic process	BP
GO:0042401	GO:0042401	10/1329	25/11592	0.000244376	0.0122943	0.011398	Cc02G0475/Cc03G0995/Cc04G1640/Cc03G1167/Cc07G0505/Cc11G0552/Cc04G0828/Cc10G0418/Cc05G2144/Cc09G1121	10	cellular biogenic amine biosynthetic process	BP
GO:0140053	GO:0140053	14/1329	44/11592	0.000261207	0.0129064	0.0119654	Cc01G0319/Cc03G0420/Cc04G1690/Cc04G0438/Cc07G1148/Cc10G0425/Cc03G1130/Cc06G0913/Cc03G2260/Cc03G1437/Cc09G0614/CcScaf2729/CcScaf3113/CcScaf3968	14	mitochondrial gene expression	BP
GO:0007006	GO:0007006	9/1329	21/11592	0.000270331	0.0131229	0.0121661	Cc01G0418/Cc03G1457/Cc07G0565/CcScaf3166/CcScaf3893/CcScaf4452/CcScaf4557/CcScaf4576/CcScaf4463	9	mitochondrial membrane organization	BP
GO:0015662	GO:0015662	11/1329	30/11592	0.000296742	0.0139759	0.0129569	Cc01G0471/Cc09G0346/Cc01G1711/Cc03G1872/Cc11G0438/CcScaf3166/CcScaf3893/CcScaf4452/CcScaf4557/CcScaf4576/CcScaf4463	11	ATPase activity, coupled to transmembrane movement of ions, phosphorylative mechanism	MF
GO:0006271	GO:0006271	6/1329	10/11592	0.000313157	0.0139759	0.0129569	Cc01G2010/Cc02G1244/Cc06G1174/Cc04G1377/Cc07G0941/Cc10G0091	6	DNA strand elongation involved in DNA replication	BP
GO:0008553	GO:0008553	6/1329	10/11592	0.000313157	0.0139759	0.0129569	CcScaf3166/CcScaf3893/CcScaf4452/CcScaf4557/CcScaf4576/CcScaf4463	6	proton-exporting ATPase activity, phosphorylative mechanism	MF
GO:0022616	GO:0022616	6/1329	10/11592	0.000313157	0.0139759	0.0129569	Cc01G2010/Cc02G1244/Cc06G1174/Cc04G1377/Cc07G0941/Cc10G0091	6	DNA strand elongation	BP
GO:0042776	GO:0042776	6/1329	10/11592	0.000313157	0.0139759	0.0129569	CcScaf3166/CcScaf3893/CcScaf4452/CcScaf4557/CcScaf4576/CcScaf4463	6	mitochondrial ATP synthesis coupled proton transport	BP
GO:0006997	GO:0006997	18/1329	66/11592	0.000325278	0.0142864	0.0132448	Cc02G0001/Cc06G0770/Cc08G0060/Cc09G1025/Cc04G0569/Cc04G1647/Cc04G1686/Cc08G1349/Cc05G0288/Cc05G1573/CcScaf3064/CcScaf4226/CcScaf4457/CcScaf4552/CcScaf4561/CcScaf4102/CcScaf4319/CcScaf4587	18	nucleus organization	BP
GO:0048284	GO:0048284	19/1329	73/11592	0.000430198	0.0185993	0.0172433	Cc01G2286/Cc04G1215/Cc09G0986/Cc04G1686/Cc08G1349/Cc05G0288/Cc05G1573/Cc05G1606/Cc06G0750/Cc09G0971/Cc07G0912/CcScaf3064/CcScaf4226/CcScaf4457/CcScaf4552/CcScaf4561/CcScaf4102/CcScaf4319/CcScaf4587	19	organelle fusion	BP
GO:0070181	GO:0070181	8/1329	18/11592	0.000443399	0.0188751	0.017499	CcScaf3064/CcScaf4226/CcScaf4457/CcScaf4552/CcScaf4561/CcScaf4102/CcScaf4319/CcScaf4587	8	small ribosomal subunit rRNA binding	MF
GO:0009259	GO:0009259	35/1329	173/11592	0.00054403	0.022808	0.0211451	Cc01G1207/Cc01G1260/Cc03G1165/Cc01G2412/Cc01G2517/Cc11G0853/CcScaf2920/CcScaf4298/Cc02G1409/Cc02G2033/Cc11G0108/Cc05G0060/Cc02G2341/Cc08G0482/Cc08G0620/Cc03G1527/Cc04G0178/Cc04G0193/Cc05G0559/Cc11G0261/Cc04G1754/CcScaf3645/Cc12G0472/Cc07G0325/Cc09G1102/Cc07G1008/Cc10G0330/Cc12G0483/CcScaf2931/CcScaf3166/CcScaf3893/CcScaf4452/CcScaf4557/CcScaf4576/CcScaf4463	35	ribonucleotide metabolic process	BP
GO:0030490	GO:0030490	14/1329	47/11592	0.000558184	0.0230522	0.0213715	Cc01G1537/Cc03G0136/Cc11G0770/Cc07G0458/Cc08G0826/Cc03G0877/CcScaf3064/CcScaf4226/CcScaf4457/CcScaf4552/CcScaf4561/CcScaf4102/CcScaf4319/CcScaf4587	14	maturation of SSU-rRNA	BP
GO:0046034	GO:0046034	23/1329	98/11592	0.000572007	0.0232757	0.0215787	Cc01G1207/Cc01G2517/Cc11G0853/CcScaf2920/CcScaf4298/Cc02G1409/Cc02G2341/Cc08G0482/Cc03G1527/Cc04G0178/Cc11G0261/Cc04G1754/CcScaf3645/Cc07G0325/Cc09G1102/Cc12G0483/CcScaf2931/CcScaf3166/CcScaf3893/CcScaf4452/CcScaf4557/CcScaf4576/CcScaf4463	23	ATP metabolic process	BP
GO:0000462	GO:0000462	13/1329	42/11592	0.000580755	0.0232891	0.0215912	Cc01G1537/Cc03G0136/Cc11G0770/Cc08G0826/Cc03G0877/CcScaf3064/CcScaf4226/CcScaf4457/CcScaf4552/CcScaf4561/CcScaf4102/CcScaf4319/CcScaf4587	13	maturation of SSU-rRNA from tricistronic rRNA transcript (SSU-rRNA, 5.8S rRNA, LSU-rRNA)	BP
GO:0051781	GO:0051781	9/1329	23/11592	0.00060739	0.0240093	0.0222588	Cc01G0265/Cc01G2188/Cc02G1253/Cc11G0997/Cc11G0998/Cc02G1558/Cc12G0930/Cc11G0652/Cc07G1015	9	positive regulation of cell division	BP
GO:0034061	GO:0034061	6/1329	11/11592	0.000622122	0.0242452	0.0224776	Cc01G0011/Cc01G0069/Cc06G0913/Cc04G1377/Cc05G1489/Cc09G1048	6	DNA polymerase activity	MF
GO:0048027	GO:0048027	8/1329	19/11592	0.000689366	0.0264927	0.0245612	CcScaf3064/CcScaf4226/CcScaf4457/CcScaf4552/CcScaf4561/CcScaf4102/CcScaf4319/CcScaf4587	8	mRNA 5'-UTR binding	MF
GO:0009926	GO:0009926	16/1329	59/11592	0.000735352	0.0278729	0.0258407	Cc08G1347/Cc05G0299/Cc02G2409/Cc03G0467/Cc11G0091/Cc03G0949/Cc10G1003/Cc03G1715/Cc06G1311/Cc06G1364/Cc07G0344/Cc10G0380/Cc12G0227/Cc04G1715/Cc05G0032/Cc11G0777	16	auxin polar transport	BP
GO:0008237	GO:0008237	13/1329	43/11592	0.000746257	0.027904	0.0258695	Cc01G0224/Cc03G1567/Cc01G1623/Cc08G0991/Cc01G1985/Cc08G1347/Cc03G0057/Cc06G0155/Cc03G1171/Cc03G1800/Cc12G0227/Cc05G2022/Cc10G1000	13	metallopeptidase activity	MF
GO:0009150	GO:0009150	31/1329	150/11592	0.000759467	0.0280193	0.0259764	Cc01G1207/Cc01G2412/Cc01G2517/Cc11G0853/CcScaf2920/CcScaf4298/Cc02G1409/Cc02G2033/Cc11G0108/Cc05G0060/Cc02G2341/Cc08G0482/Cc03G1527/Cc04G0178/Cc04G0193/Cc05G0559/Cc11G0261/Cc04G1754/CcScaf3645/Cc12G0472/Cc07G0325/Cc09G1102/Cc07G1008/Cc12G0483/CcScaf2931/CcScaf3166/CcScaf3893/CcScaf4452/CcScaf4557/CcScaf4576/CcScaf4463	31	purine ribonucleotide metabolic process	BP
GO:0055072	GO:0055072	10/1329	29/11592	0.000974683	0.0354862	0.0328989	Cc01G0172/Cc03G0266/Cc02G0036/Cc02G0412/Cc11G0639/Cc02G1079/Cc11G0208/Cc02G2298/Cc03G0213/Cc11G0776	10	iron ion homeostasis	BP
GO:0000041	GO:0000041	12/1329	39/11592	0.00099476	0.0357468	0.0331405	Cc01G0471/Cc02G1399/Cc01G1434/Cc01G2251/Cc03G1288/Cc02G0412/Cc02G0510/Cc03G1871/Cc02G2255/Cc02G2298/Cc03G0213/Cc03G2419	12	transition metal ion transport	BP
GO:0016874	GO:0016874	24/1329	108/11592	0.00100933	0.0358054	0.0331949	Cc01G0670/Cc03G1566/Cc01G0819/Cc01G0851/Cc05G0542/Cc12G0299/Cc01G2010/Cc02G1244/Cc06G1174/Cc02G1715/Cc03G0600/Cc05G1644/Cc03G1031/Cc06G1103/Cc07G1148/Cc10G0425/Cc05G1743/Cc06G0837/Cc11G1033/Cc07G0941/Cc10G0091/Cc11G0658/Cc11G0310/Cc11G0529	24	ligase activity	MF
GO:0005681	GO:0005681	22/1329	96/11592	0.00104849	0.036599	0.0339307	Cc01G0182/Cc04G0128/Cc05G1640/Cc11G0822/Cc01G1014/Cc06G1204/Cc01G2195/Cc05G1555/Cc06G0420/Cc02G0786/Cc11G0312/Cc03G0091/Cc05G0916/Cc03G2006/Cc09G0162/Cc04G1201/Cc10G0897/Cc08G0557/Cc07G0913/Cc10G0144/Cc12G0265/Cc12G0701	22	spliceosomal complex	CC
GO:0005759	GO:0005759	31/1329	153/11592	0.00107138	0.036599	0.0339307	Cc01G0319/Cc01G0565/Cc04G0438/Cc03G1437/Cc09G0614/Cc05G1433/Cc10G0303/Cc11G0331/Cc08G1285/CcScaf3952/CcScaf4570/CcScaf1187/CcScaf4562/CcScaf4571/CcScaf4588/CcScaf2729/CcScaf3113/CcScaf3046/CcScaf3064/CcScaf4226/CcScaf4457/CcScaf4552/CcScaf4561/CcScaf3647/CcScaf3962/CcScaf4328/CcScaf3968/CcScaf4102/CcScaf4305/CcScaf4319/CcScaf4587	31	mitochondrial matrix	CC
GO:0006163	GO:0006163	31/1329	153/11592	0.00107138	0.036599	0.0339307	Cc01G1207/Cc01G2412/Cc01G2517/Cc11G0853/CcScaf2920/CcScaf4298/Cc02G1409/Cc02G2033/Cc11G0108/Cc05G0060/Cc02G2341/Cc08G0482/Cc03G1527/Cc04G0178/Cc04G0193/Cc05G0559/Cc11G0261/Cc04G1754/CcScaf3645/Cc12G0472/Cc07G0325/Cc09G1102/Cc07G1008/Cc12G0483/CcScaf2931/CcScaf3166/CcScaf3893/CcScaf4452/CcScaf4557/CcScaf4576/CcScaf4463	31	purine nucleotide metabolic process	BP
GO:0006596	GO:0006596	6/1329	12/11592	0.00112385	0.0379231	0.0351582	Cc02G0475/Cc03G0995/Cc04G1640/Cc03G1167/Cc07G0505/Cc11G0552	6	polyamine biosynthetic process	BP
GO:0009205	GO:0009205	23/1329	104/11592	0.00136348	0.0454549	0.0421408	Cc01G1207/Cc01G2517/Cc11G0853/CcScaf2920/CcScaf4298/Cc02G1409/Cc02G2341/Cc08G0482/Cc03G1527/Cc04G0178/Cc11G0261/Cc04G1754/CcScaf3645/Cc07G0325/Cc09G1102/Cc12G0483/CcScaf2931/CcScaf3166/CcScaf3893/CcScaf4452/CcScaf4557/CcScaf4576/CcScaf4463	23	purine ribonucleoside triphosphate metabolic process	BP
GO:0019693	GO:0019693	35/1329	182/11592	0.00140243	0.0461967	0.0428286	Cc01G1207/Cc01G1260/Cc03G1165/Cc01G2412/Cc01G2517/Cc11G0853/CcScaf2920/CcScaf4298/Cc02G1409/Cc02G2033/Cc11G0108/Cc05G0060/Cc02G2341/Cc08G0482/Cc08G0620/Cc03G1527/Cc04G0178/Cc04G0193/Cc05G0559/Cc11G0261/Cc04G1754/CcScaf3645/Cc12G0472/Cc07G0325/Cc09G1102/Cc07G1008/Cc10G0330/Cc12G0483/CcScaf2931/CcScaf3166/CcScaf3893/CcScaf4452/CcScaf4557/CcScaf4576/CcScaf4463	35	ribose phosphate metabolic process	BP
GO:0046903	GO:0046903	19/1329	80/11592	0.00143597	0.0467451	0.043337	Cc01G0469/Cc01G2299/Cc11G0128/Cc01G1658/Cc10G0519/Cc01G2286/Cc02G0398/Cc02G0516/Cc02G1287/Cc06G0559/Cc03G1025/Cc04G0986/Cc03G2140/Cc04G1215/Cc09G0986/Cc05G1606/Cc06G0750/Cc09G0971/Cc07G0912	19	secretion	BP
GO:0016226	GO:0016226	8/1329	21/11592	0.00150453	0.0467758	0.0433654	Cc03G0653/Cc05G0628/Cc06G1045/Cc11G0331/Cc06G1104/Cc09G0503/Cc09G0673/Cc10G0512	8	iron-sulfur cluster assembly	BP
GO:0031163	GO:0031163	8/1329	21/11592	0.00150453	0.0467758	0.0433654	Cc03G0653/Cc05G0628/Cc06G1045/Cc11G0331/Cc06G1104/Cc09G0503/Cc09G0673/Cc10G0512	8	metallo-sulfur cluster assembly	BP
GO:0043624	GO:0043624	8/1329	21/11592	0.00150453	0.0467758	0.0433654	Cc01G0547/Cc07G0770/Cc02G0226/Cc06G1332/Cc02G0427/Cc10G0465/Cc06G0472/Cc07G0898	8	cellular protein complex disassembly	BP
GO:0051960	GO:0051960	8/1329	21/11592	0.00150453	0.0467758	0.0433654	Cc02G0091/Cc10G1140/Cc11G0282/Cc03G0091/Cc05G0916/Cc06G0038/Cc01G1827/Cc06G0581	8	regulation of nervous system development	BP
GO:0006520	GO:0006520	36/1329	190/11592	0.00158697	0.0487904	0.0452331	Cc01G0224/Cc01G0304/Cc05G0318/Cc08G0500/Cc01G0565/Cc01G0851/Cc05G0542/Cc12G0299/Cc01G1933/Cc03G1381/Cc09G1015/Cc02G1715/Cc02G2158/Cc12G0729/Cc03G0432/Cc03G0600/Cc05G1644/Cc03G1031/Cc06G1103/Cc07G1148/Cc10G0425/Cc03G1113/Cc04G0828/Cc10G0418/Cc04G1366/Cc09G0052/Cc05G1743/Cc05G2144/Cc09G1121/Cc06G0837/Cc11G1033/Cc08G0558/Cc11G0310/Cc11G0529/CcScaf2803/CcScaf3499	36	cellular amino acid metabolic process	BP
GO:0050897	GO:0050897	12/1329	41/11592	0.0016175	0.0488652	0.0453025	Cc01G0565/Cc09G1015/Cc11G0261/Cc12G0608/Cc05G1433/Cc08G1285/CcScaf3641/CcScaf4014/CcScaf4048/CcScaf4459/CcScaf4591/CcScaf4516	12	cobalt ion binding	MF
GO:0006518	GO:0006518	70/1329	432/11592	0.00162472	0.0488652	0.0453025	Cc01G0319/Cc08G1136/Cc01G0625/Cc01G0851/Cc05G0542/Cc12G0299/Cc01G1035/Cc09G1195/Cc01G1537/Cc03G0136/Cc01G1623/Cc08G0991/Cc03G0420/Cc01G1985/Cc08G1347/Cc12G0544/Cc02G0226/Cc06G1332/Cc02G1442/Cc02G1625/Cc02G1715/Cc02G1949/Cc04G0880/Cc02G2379/Cc03G0600/Cc05G1644/Cc03G1020/Cc05G0806/Cc03G1031/Cc06G1103/Cc07G1148/Cc10G0425/Cc03G1113/Cc06G0772/Cc03G1437/Cc09G0614/Cc03G1800/Cc12G0227/Cc05G0545/Cc05G1743…	70	peptide metabolic process	BP
GO:0032940	GO:0032940	18/1329	75/11592	0.0016698	0.049681	0.0460588	Cc01G0469/Cc01G2299/Cc11G0128/Cc01G1658/Cc10G0519/Cc01G2286/Cc02G0398/Cc02G0516/Cc02G1287/Cc06G0559/Cc03G1025/Cc04G0986/Cc04G1215/Cc09G0986/Cc05G1606/Cc06G0750/Cc09G0971/Cc07G0912	18	secretion by cell	BP

[truncated: 12 more sheets: Table S11, Table S12, Table S13, Table S14, Table S15, Table S16, Table S17, Table S18, Table S19, Table S20, Table S21, Table S22]
